# Supplementary material for: Evaluation of a Library of FDA-Approved Drugs for Their Ability To Potentiate Antibiotics against Multidrug-Resistant Gram-Negative Pathogens
Source: Antimicrob Agents Chemother. 2019 Jul 25;63(8):e00769-19. doi: 10.1128/AAC.00769-19 (PMC6658780; doi:10.1128/AAC.00769-19)
Supplement: Supplemental file 2 [file AAC.00769-19-sd002.xlsx]

## Sheet: Sheet1
Table S5: Direct hits at 20uM
Chemical_name	Ab	Inhib_20uM_n1	Inhib_20uM_n2	Inhib_7uM_n1	Inhib_7uM_n2	Inhib_20uM_max_100	Inhib_20uM_max	Therapeutic_class
NCTC 13301
Tetracycline hydrochloride	0.1% DMSO	57.0329	54.8819	20.5974	10.5375	57.0329	57.0329	Infectiology
Chlorhexidine	0.1% DMSO	99.3235	100.026	19.6551	22.3857	100	100.026	Infectiology
Erythromycin	0.1% DMSO	53.0214	57.5531	13.4291	12.9728	57.5531	57.5531	Infectiology
Chloroxine	0.1% DMSO	100.284	98.9777	3.76846	8.09033	100	100.284	Dermatology
Amodiaquin dihydrochloride dihydrate	0.1% DMSO	69.1536	71.1043	42.1181	32.1695	71.1043	71.1043	Infectiology
Minocycline hydrochloride	0.1% DMSO	99.3829	98.8746	99.5556	99.5297	99.3829	99.3829	Infectiology
Ascorbic acid	0.1% DMSO	99.9768	99.9223	100.278	99.9315	99.9768	99.9768	Metabolism
Rifapentine	0.1% DMSO	94.5943	97.3766	88.9432	87.9219	97.3766	97.3766	Infectiology
Colistin sulfate	0.1% DMSO	100.713	99.105	100.796	99.8908	100	100.713	Infectiology
Rifampicin	0.1% DMSO	93.1436	94.1055	99.394	100.107	94.1055	94.1055	Infectiology
Methyl benzethonium chloride	0.1% DMSO	45.2528	28.701	-25.7941	2.44038	45.2528	45.2528	Infectiology
Demeclocycline hydrochloride	0.1% DMSO	99.2626	99.5397	44.3072	28.5095	99.5397	99.5397	Metabolism
Alexidine dihydrochloride	0.1% DMSO	100.448	99.547	99.9436	90.7296	100	100.448	Infectiology
Auranofin	0.1% DMSO	91.2063	86.9873	54.95	48.8004	91.2063	91.2063	Metabolism
Thonzonium bromide	0.1% DMSO	58.0227	63.338	20.7915	20.9513	63.338	63.338	Dermatology
Methacycline hydrochloride	0.1% DMSO	100.423	101.102	89.9143	89.713	100	101.102	Metabolism
Rifabutin	0.1% DMSO	101.043	100.605	100.892	100.212	100	101.043	Infectiology
Doxycycline hydrochloride	0.1% DMSO	100.424	99.2812	101.027	99.9249	100	100.424	Metabolism
Rifaximin	0.1% DMSO	100.92	99.5819	99.9156	99.8626	100	100.92	Infectiology
Triclosan	0.1% DMSO	101.326	100.238	100.243	98.978	100	101.326	Infectiology
Clarithromycin	0.1% DMSO	48.1586	43.4094	22.2738	25.8122	48.1586	48.1586	Infectiology
Azithromycin	0.1% DMSO	101.231	100.085	47.0184	38.0483	100	101.231	Infectiology
Hexachlorophene	0.1% DMSO	78.8213	100.356	60.719	43.6595	100	100.356	Infectiology
Meclocycline sulfosalicylate	0.1% DMSO	101.266	98.6711	97.1255	93.368	100	101.266	Infectiology
WP-487
Sulfathiazole	0.1% DMSO	60.695	95.554	48.7722	7.82519	95.554	95.554	Infectiology
Sulfaphenazole	0.1% DMSO	94.0068	10.3164	0.00439612	4.91423	94.0068	94.0068	Infectiology
Sulfadiazine	0.1% DMSO	96.4903	94.9486	95.7622	12.0637	96.4903	96.4903	Infectiology
Dapsone	0.1% DMSO	94.0758	9.38982	16.1371	7.36935	94.0758	94.0758	Infectiology
Pyrimethamine	0.1% DMSO	97.2061	94.9385	-1.35099	1.53145	97.2061	97.2061	Infectiology
Disulfiram	0.1% DMSO	111.567	-3.54642	10.9532	3.39673	100	111.567	Metabolism
Ciprofloxacin hydrochloride monohydrate	0.1% DMSO	98.637	99.9735	99.1049	99.9287	99.9735	99.9735	Infectiology
Cefotaxime sodium salt	0.1% DMSO	99.6111	99.9296	-2.44004	14.546	99.9296	99.9296	Infectiology
Tetracycline hydrochloride	0.1% DMSO	99.0981	99.8773	96.2173	99.8322	99.8773	99.8773	Infectiology
Chlorhexidine	0.1% DMSO	101.125	80.4259	57.9582	11.1733	100	101.125	Infectiology
Chlortetracycline hydrochloride	0.1% DMSO	94.9776	100.122	90.7802	99.9041	100	100.122	Infectiology
Erythromycin	0.1% DMSO	98.4362	100	99.9917	56.5217	100	100	Infectiology
Chloroxine	0.1% DMSO	99.9834	100.062	99.7672	31.1941	100	100.062	Dermatology
Sulfamethoxazole	0.1% DMSO	95.623	97.2952	96.2838	89.578	97.2952	97.2952	Infectiology
Oxolinic acid	0.1% DMSO	99.6773	99.929	101.355	99.96	99.929	99.929	Metabolism
Flumequine	0.1% DMSO	98.6844	99.8516	102.469	100.024	99.8516	99.8516	Infectiology
Norfloxacin	0.1% DMSO	97.1543	99.8354	101.606	99.88	99.8354	99.8354	Infectiology
Nifenazone	0.1% DMSO	96.223	-5.10064	53.8506	3.15488	96.223	96.223	Central Nervous System
Ofloxacin	0.1% DMSO	98.2602	99.9053	98.4336	99.9287	99.9053	99.9053	Infectiology
Lomefloxacin hydrochloride	0.1% DMSO	98.2201	99.9477	99.6902	99.8732	99.9477	99.9477	Infectiology
Minocycline hydrochloride	0.1% DMSO	102.045	99.8629	101.376	99.9207	100	102.045	Infectiology
Sulfisoxazole	0.1% DMSO	97.4475	95.7323	0.946141	6.62562	97.4475	97.4475	Infectiology
Amikacin hydrate	0.1% DMSO	98.056	99.7337	99.6989	75.0862	99.7337	99.7337	Infectiology
Pefloxacine	0.1% DMSO	99.567	99.8627	98.9328	100.111	99.8627	99.8627	Infectiology
Cefixime	0.1% DMSO	98.4285	99.6997	9.14881	12.5723	99.6997	99.6997	Infectiology
Tosufloxacin hydrochloride	0.1% DMSO	97.282	99.9057	98.3303	100.008	99.9057	99.9057	Infectiology
Rifapentine	0.1% DMSO	98.9307	99.1304	71.4707	37.7104	99.1304	99.1304	Infectiology
Colistin sulfate	0.1% DMSO	99.5751	39.8944	96.3422	11.7088	99.5751	99.5751	Infectiology
Ceftazidime pentahydrate	0.1% DMSO	92.72	82.8196	-7.76315	4.08777	92.72	92.72	Infectiology
Rifampicin	0.1% DMSO	99.8557	99.2452	100.439	98.2255	99.8557	99.8557	Infectiology
Grepafloxacin	0.1% DMSO	99.4147	99.9744	100.663	99.9366	99.9744	99.9744	Infectiology
Tobramycin	0.1% DMSO	100.874	99.9998	100.052	13.1902	100	100.874	Infectiology
Dirithromycin	0.1% DMSO	93.4576	47.0941	88.4672	27.1647	93.4576	93.4576	Infectiology
Nalidixic acid sodium salt	0.1% DMSO	92.5563	99.4074	27.61	11.3766	99.4074	99.4074	Infectiology
Tazobactam	0.1% DMSO	98.7491	97.68	82.9513	10.6133	98.7491	98.7491	Infectiology
Sulfamerazine	0.1% DMSO	98.3434	23.0775	87.9145	7.6795	98.3434	98.3434	Infectiology
Methyl benzethonium chloride	0.1% DMSO	99.9746	-2.10271	-4.3654	2.66027	99.9746	99.9746	Infectiology
Sulfachloropyridazine	0.1% DMSO	92.3256	13.4959	9.28562	7.2196	92.3256	92.3256	Infectiology
Sulfamethoxypyridazine	0.1% DMSO	95.774	23.805	87.1145	9.25742	95.774	95.774	Infectiology
Sulfamethizole	0.1% DMSO	93.9568	92.9363	16.5971	11.2952	93.9568	93.9568	Metabolism
Demeclocycline hydrochloride	0.1% DMSO	99.4084	99.8548	99.5613	99.8969	99.8548	99.8548	Metabolism
Piperacillin sodium salt	0.1% DMSO	95.943	42.7626	32.6825	12.2626	95.943	95.943	Metabolism
Sulfapyridine	0.1% DMSO	93.044	5.04547	19.0228	7.75087	93.044	93.044	Metabolism
Sulfameter	0.1% DMSO	94.9541	11.3113	14.1886	5.03113	94.9541	94.9541	Metabolism
Alexidine dihydrochloride	0.1% DMSO	98.9435	100.042	97.3507	100.016	100	100.042	Infectiology
Merbromin	0.1% DMSO	97.9707	0.0933501	-11.3353	6.29646	97.9707	97.9707	Infectiology
Auranofin	0.1% DMSO	99.652	100.093	95.9335	21.338	100	100.093	Metabolism
Sulfamonomethoxine	0.1% DMSO	96.6192	94.5834	95.8109	15.5771	96.6192	96.6192	Metabolism
Novobiocin sodium salt	0.1% DMSO	88.9786	99.957	51.8902	98.4062	99.957	99.957	Metabolism
Clinafloxacin	0.1% DMSO	99.3154	100.06	61.249	99.9604	100	100.06	Infectiology
Roxithromycin	0.1% DMSO	99.1463	23.9241	66.281	18.6695	99.1463	99.1463	Metabolism
Clioquinol	0.1% DMSO	99.9051	100.063	41.6845	-6.48726	100	100.063	Metabolism
Fluspirilen	0.1% DMSO	97.799	48.7566	2.66791	3.44238	97.799	97.799	Central Nervous System
Methacycline hydrochloride	0.1% DMSO	98.4205	99.7737	99.518	99.8812	99.7737	99.7737	Metabolism
Ticarcillin sodium	0.1% DMSO	99.6465	95.0179	3.60411	4.98621	99.6465	99.6465	Infectiology
Benzylpenicillin sodium	0.1% DMSO	98.6979	71.1936	4.8363	6.35371	98.6979	98.6979	Infectiology
Sarafloxacin	0.1% DMSO	100.233	99.9814	99.6523	99.968	100	100.233	Infectiology
Rifabutin	0.1% DMSO	100.733	99.72	100.603	99.968	100	100.733	Infectiology
Ronidazole	0.1% DMSO	94.8519	58.1731	-0.118821	4.20249	94.8519	94.8519	Infectiology
Cefepime hydrochloride	0.1% DMSO	101.354	100.015	100.119	99.2963	100	101.354	Infectiology
Nadifloxacin	0.1% DMSO	99.5947	99.9126	102.213	99.8721	99.9126	99.9126	Infectiology
Doxycycline hydrochloride	0.1% DMSO	99.5118	99.8159	98.3788	99.8721	99.8159	99.8159	Metabolism
Sulbactam	0.1% DMSO	99.4043	99.8586	97.1484	95.3405	99.8586	99.8586	Infectiology
Fleroxacin	0.1% DMSO	99.9421	99.912	98.6948	99.7523	99.9421	99.9421	Infectiology
Clavulanate potassium salt	0.1% DMSO	94.0261	74.4621	18.2275	8.336	94.0261	94.0261	Infectiology
Rifaximin	0.1% DMSO	98.4362	99.9036	97.7304	99.4805	99.9036	99.9036	Infectiology
Cefdinir	0.1% DMSO	99.6028	100.085	100.241	99.9041	100	100.085	Infectiology
Triclosan	0.1% DMSO	100.687	99.9206	99.5677	99.6563	100	100.687	Infectiology
Enoxacin	0.1% DMSO	99.2388	99.8589	95.3278	45.3005	99.8589	99.8589	Infectiology
Sparfloxacin	0.1% DMSO	99.5284	99.8951	100.715	99.952	99.8951	99.8951	Infectiology
Azithromycin	0.1% DMSO	99.5118	99.8864	100.158	99.9361	99.8864	99.8864	Infectiology
Gatifloxacin	0.1% DMSO	100.265	99.912	100.116	99.9361	100	100.265	Infectiology
Moxifloxacin	0.1% DMSO	40.551	99.9291	100.2	99.9041	99.9291	99.9291	Infectiology
Rufloxacin	0.1% DMSO	98.3866	99.8953	101.264	92.7909	99.8953	99.8953	Infectiology
Hexachlorophene	0.1% DMSO	28.6033	99.9556	100.316	99.9121	99.9556	99.9556	Infectiology
Enrofloxacin	0.1% DMSO	99.3794	99.9559	99.975	99.7523	99.9559	99.9559	Infectiology
Cefpiramide	0.1% DMSO	94.7645	91.3969	5.26723	11.5028	94.7645	94.7645	Infectiology
Besifloxacin hydrochloride	0.1% DMSO	99.3132	99.9729	99.9086	99.8002	99.9729	99.9729	Ophthalmology
Streptomycin sulfate	0.1% DMSO	96.9474	70.7585	40.3934	3.65869	96.9474	96.9474	Infectiology
Meclocycline sulfosalicylate	0.1% DMSO	100.481	99.9566	99.8365	99.9604	100	100.481	Infectiology
NCTC 13439
Ciprofloxacin hydrochloride monohydrate	0.1% DMSO	99.8956	99.9099	61.2039	64.8804	99.9099	99.9099	Infectiology
Chlorhexidine	0.1% DMSO	61.5477	53.6553	11.4264	-6.33711	61.5477	61.5477	Infectiology
Didanosine	0.1% DMSO	29.8448	66.9998	8.43195	13.077	66.9998	66.9998	Infectiology
Norfloxacin	0.1% DMSO	51.0703	61.5406	13.8174	30.6497	61.5406	61.5406	Infectiology
Zidovudine, AZT	0.1% DMSO	100.106	99.7673	96.6869	99.6877	100	100.106	Infectiology
Amikacin hydrate	0.1% DMSO	99.7936	99.673	99.7251	99.4956	99.7936	99.7936	Infectiology
Tosufloxacin hydrochloride	0.1% DMSO	98.8564	99.9103	42.9862	69.9876	99.9103	99.9103	Infectiology
Cefotetan	0.1% DMSO	92.6402	99.8252	55.2923	60.5814	99.8252	99.8252	Infectiology
Colistin sulfate	0.1% DMSO	100.001	99.9351	99.9057	99.9813	100	100.001	Infectiology
Demeclocycline hydrochloride	0.1% DMSO	61.4563	74.1128	9.63959	29.4797	74.1128	74.1128	Metabolism
Alexidine dihydrochloride	0.1% DMSO	100.198	99.9857	18.4766	6.56889	100	100.198	Infectiology
Spectinomycin dihydrochloride	0.1% DMSO	55.5094	73.709	27.5626	17.9517	73.709	73.709	Metabolism
Clinafloxacin	0.1% DMSO	29.0924	99.4312	5.90521	21.1408	99.4312	99.4312	Infectiology
Azacytidine-5	0.1% DMSO	99.7866	99.7201	95.6738	99.4991	99.7866	99.7866	Oncology
Paromomycin sulfate	0.1% DMSO	35.4602	51.882	9.60886	13.2223	51.882	51.882	Metabolism
Methacycline hydrochloride	0.1% DMSO	63.2731	70.7563	21.46	14.9019	70.7563	70.7563	Metabolism
Floxuridine	0.1% DMSO	99.5108	99.7447	42.7654	44.0045	99.7447	99.7447	Oncology
Apramycin	0.1% DMSO	76.0373	100.009	-5.63804	15.2056	100	100.009	Metabolism
Sarafloxacin	0.1% DMSO	97.0173	99.8787	21.2254	18.0533	99.8787	99.8787	Infectiology
Rifabutin	0.1% DMSO	32.2432	96.2575	3.93609	7.53754	96.2575	96.2575	Infectiology
Doxycycline hydrochloride	0.1% DMSO	54.471	53.8289	1.35284	23.5847	54.471	54.471	Metabolism
Triclosan	0.1% DMSO	100.018	100.015	100.109	99.9626	100	100.018	Infectiology
Azithromycin	0.1% DMSO	90.8123	57.9578	49.5511	60.9363	90.8123	90.8123	Infectiology
Gatifloxacin	0.1% DMSO	50.3768	98.4868	17.5084	7.46658	98.4868	98.4868	Infectiology
Moxifloxacin	0.1% DMSO	59.86	23.7507	12.264	12.675	59.86	59.86	Infectiology
Hexachlorophene	0.1% DMSO	17.4642	57.8919	16.0385	16.5823	57.8919	57.8919	Infectiology
Enrofloxacin	0.1% DMSO	16.2867	56.9641	7.68073	-0.768828	56.9641	56.9641	Infectiology
Besifloxacin hydrochloride	0.1% DMSO	71.668	83.2116	19.0564	20.738	83.2116	83.2116	Ophthalmology
Dihydrostreptomycin sulfate	0.1% DMSO	100.032	99.9714	27.3163	51.6964	100	100.032	Infectiology
Streptomycin sulfate	0.1% DMSO	99.5386	100.045	43.5999	15.0173	100	100.045	Infectiology
Meclocycline sulfosalicylate	0.1% DMSO	78.0644	80.4174	29.9468	54.6468	80.4174	80.4174	Infectiology
KPC-119
Chloramphenicol	0.1% DMSO	96.3516	95.8141	47.6534	44.5085	96.3516	96.3516	Infectiology
Ciprofloxacin hydrochloride monohydrate	0.1% DMSO	97.9248	98.5677	97.2491	99.2983	98.5677	98.5677	Infectiology
Chlorhexidine	0.1% DMSO	98.6805	99.8009	41.058	35.677	99.8009	99.8009	Infectiology
Chloroxine	0.1% DMSO	56.262	57.3869	19.8849	26.6177	57.3869	57.3869	Dermatology
Flumequine	0.1% DMSO	67.6112	63.748	15.1006	15.2056	67.6112	67.6112	Infectiology
Norfloxacin	0.1% DMSO	95.9463	96.1436	11.3277	12.6045	96.1436	96.1436	Infectiology
Carmofur	0.1% DMSO	49.1386	50.0755	27.8377	31.2213	50.0755	50.0755	Metabolism
Ofloxacin	0.1% DMSO	97.6996	97.2388	51.7755	42.4871	97.6996	97.6996	Infectiology
Lomefloxacin hydrochloride	0.1% DMSO	98.0503	98.7642	98.4439	98.6028	98.7642	98.7642	Infectiology
Minocycline hydrochloride	0.1% DMSO	50.8056	54.8349	9.46738	12.3149	54.8349	54.8349	Infectiology
Zidovudine, AZT	0.1% DMSO	97.3463	98.4676	98.0957	37.6	98.4676	98.4676	Infectiology
Pefloxacine	0.1% DMSO	53.4259	48.9132	13.2481	11.7263	53.4259	53.4259	Infectiology
Tosufloxacin hydrochloride	0.1% DMSO	95.2822	95.1065	94.0725	97.1663	95.2822	95.2822	Infectiology
Niridazole	0.1% DMSO	65.592	84.129	3.03661	15.4262	84.129	84.129	Infectiology
Cefotetan	0.1% DMSO	93.6532	94.3293	20.3699	17.9789	94.3293	94.3293	Infectiology
Rifampicin	0.1% DMSO	65.2221	55.6885	9.37626	1.9564	65.2221	65.2221	Infectiology
Grepafloxacin	0.1% DMSO	97.8403	95.1273	97.0456	96.5094	97.8403	97.8403	Infectiology
Alexidine dihydrochloride	0.1% DMSO	99.9983	99.5236	6.51019	46.8256	99.9983	99.9983	Infectiology
Auranofin	0.1% DMSO	49.9319	50.5064	10.8506	9.16791	50.5064	50.5064	Metabolism
Clinafloxacin	0.1% DMSO	98.8136	99.7677	99.0648	100.694	99.7677	99.7677	Infectiology
Florfenicol	0.1% DMSO	96.0423	96.879	33.6139	30.8154	96.879	96.879	Metabolism
Floxuridine	0.1% DMSO	97.775	87.8813	31.6717	36.7603	97.775	97.775	Oncology
Apramycin	0.1% DMSO	51.9112	53.9665	0.979726	8.91526	53.9665	53.9665	Metabolism
Sarafloxacin	0.1% DMSO	97.8744	99.8664	58.6411	55.2402	99.8664	99.8664	Infectiology
Rifabutin	0.1% DMSO	77.2514	70.3403	11.0488	6.24076	77.2514	77.2514	Infectiology
Cefepime hydrochloride	0.1% DMSO	98.6634	45.0753	2.39116	5.50892	98.6634	98.6634	Infectiology
Rifaximin	0.1% DMSO	70.1877	73.6278	17.5624	19.4507	73.6278	73.6278	Infectiology
Triclosan	0.1% DMSO	97.1056	98.355	95.862	98.3318	98.355	98.355	Infectiology
Sparfloxacin	0.1% DMSO	98.6902	99.3849	31.197	35.8487	99.3849	99.3849	Infectiology
Gatifloxacin	0.1% DMSO	98.4684	98.3614	99.3895	98.9903	98.4684	98.4684	Infectiology
Moxifloxacin	0.1% DMSO	99.0825	99.3158	98.7166	99.8427	99.3158	99.3158	Infectiology
Rufloxacin	0.1% DMSO	83.7241	82.7088	16.3591	12.8757	83.7241	83.7241	Infectiology
Enrofloxacin	0.1% DMSO	99.3895	98.9581	99.5412	99.9235	99.3895	99.3895	Infectiology
Besifloxacin hydrochloride	0.1% DMSO	99.8831	99.4117	97.3912	98.411	99.8831	99.8831	Ophthalmology
Ceftibuten	0.1% DMSO	99.538	56.9491	42.6794	34.5817	99.538	99.538	Infectiology
ATCC BAA-2469
Chloramphenicol	0.1% DMSO	64.6768	125.415	16.8452	38.646	100	125.415	Infectiology
Chlorhexidine	0.1% DMSO	104.018	108.706	105.105	100.129	100	108.706	Infectiology
Chloroxine	0.1% DMSO	94.6344	108.476	5.29708	21.0005	100	108.476	Dermatology
Aztreonam	0.1% DMSO	31.9332	108.478	0.140002	26.202	100	108.478	Infectiology
Minocycline hydrochloride	0.1% DMSO	97.8144	121.316	8.41313	60.0396	100	121.316	Infectiology
Zidovudine, AZT	0.1% DMSO	103.958	125.429	104.097	100.162	100	125.429	Infectiology
Thioguanosine	0.1% DMSO	52.5749	120.863	17.8156	56.9922	100	120.863	Metabolism
Mitoxantrone dihydrochloride	0.1% DMSO	27.9639	60.9937	4.15751	11.3941	60.9937	60.9937	Oncology
Rifapentine	0.1% DMSO	103.192	120.976	52.914	97.2685	100	120.976	Infectiology
Niridazole	0.1% DMSO	40.8297	124.141	12.7478	27.1335	100	124.141	Infectiology
Colistin sulfate	0.1% DMSO	103.635	124.994	104.277	111.315	100	124.994	Infectiology
Rifampicin	0.1% DMSO	78.4749	119.787	-0.26689	102.516	100	119.787	Infectiology
Carbadox	0.1% DMSO	52.0489	122.391	10.3542	82.3758	100	122.391	Infectiology
Alexidine dihydrochloride	0.1% DMSO	101.969	122.064	103.848	100.303	100	122.064	Infectiology
Furazolidone	0.1% DMSO	102.357	126.765	19.8295	100.105	100	126.765	Metabolism
Azacytidine-5	0.1% DMSO	101.763	120.486	50.9374	97.4395	100	120.486	Oncology
Clioquinol	0.1% DMSO	35.7914	125.817	9.4796	14.0768	100	125.817	Metabolism
Thonzonium bromide	0.1% DMSO	13.9421	60.0615	0.742648	6.66492	60.0615	60.0615	Dermatology
Florfenicol	0.1% DMSO	77.4205	126.779	14.942	27.9698	100	126.779	Metabolism
Floxuridine	0.1% DMSO	102.635	124.847	103.478	111.26	100	124.847	Oncology
Pivmecillinam hydrochloride	0.1% DMSO	39.7709	121.244	0.982808	38.4194	100	121.244	Metabolism
Rifabutin	0.1% DMSO	62.0187	124.451	16.5208	97.5692	100	124.451	Infectiology
Doxycycline hydrochloride	0.1% DMSO	39.3668	95.6848	5.34168	20.3952	95.6848	95.6848	Metabolism
Rifaximin	0.1% DMSO	94.6704	108.967	4.89282	95.6004	100	108.967	Infectiology
Fludarabine	0.1% DMSO	54.6805	63.5746	4.67086	41.276	63.5746	63.5746	Oncology
Triclosan	0.1% DMSO	104.254	108.763	105.641	100.128	100	108.763	Infectiology
Azithromycin	0.1% DMSO	28.9204	72.5311	13.3185	31.0189	72.5311	72.5311	Infectiology
Hexachlorophene	0.1% DMSO	20.0349	101.948	2.35481	17.5702	100	101.948	Infectiology
Besifloxacin hydrochloride	0.1% DMSO	11.3443	104.32	0.702743	7.02402	100	104.32	Ophthalmology
NCTC 13437
Chlorhexidine	0.1% DMSO	126.278	120.419	ind	-6.80477	100	126.278	Infectiology
Erythromycin	0.1% DMSO	105.211	85.943	ind	21.4083	100	105.211	Infectiology
Colistin sulfate	0.1% DMSO	127.554	120.504	ind	124.002	100	127.554	Infectiology
Thiostrepton	0.1% DMSO	65.523	53.9518	ind	49.0525	65.523	65.523	Infectiology
Rifampicin	0.1% DMSO	25.6463	52.2344	10.0959	-2.56064	52.2344	52.2344	Infectiology
Dirithromycin	0.1% DMSO	72.7392	72.0917	ind	25.9013	72.7392	72.7392	Infectiology
Alexidine dihydrochloride	0.1% DMSO	127.968	118.143	-3.5273	-5.21773	100	127.968	Infectiology
Auranofin	0.1% DMSO	72.0971	58.0319	29.4925	28.5917	72.0971	72.0971	Metabolism
Roxithromycin	0.1% DMSO	45.0017	60.4051	-18.9574	-14.6071	60.4051	60.4051	Metabolism
Rifabutin	0.1% DMSO	126.83	112.87	12.4249	22.7245	100	126.83	Infectiology
Rifaximin	0.1% DMSO	123.647	122.737	ind	100.003	100	123.647	Infectiology
Clarithromycin	0.1% DMSO	109.194	107.299	ind	27.7336	100	109.194	Infectiology
Azithromycin	0.1% DMSO	123.568	120.554	ind	115.868	100	123.568	Infectiology
Hexachlorophene	0.1% DMSO	112.329	114.614	ind	2.72604	100	114.614	Infectiology
Besifloxacin hydrochloride	0.1% DMSO	93.1851	22.0841	ind	-3.73093	93.1851	93.1851	Ophthalmology
Ciclopirox ethanolamine	0.1% DMSO	73.4141	57.943	ind	-14.6372	73.4141	73.4141	Infectiology
