# Supplementary material for: Evaluation of a Library of FDA-Approved Drugs for Their Ability To Potentiate Antibiotics against Multidrug-Resistant Gram-Negative Pathogens
Source: Antimicrob Agents Chemother. 2019 Jul 25;63(8):e00769-19. doi: 10.1128/AAC.00769-19 (PMC6658780; doi:10.1128/AAC.00769-19)
Supplement: Supplemental file 3 [file AAC.00769-19-sd003.xlsx]

## Sheet: Sheet1
Table S6: Direct hits at 7uM
Compound_ID		Inhib_20uM_n1	Inhib_20uM_n2	Inhib_7uM_n1	Inhib_7uM_n2	Inhib_7uM_max_100	Inhib_7uM_max	Inhib_20uM_max_100	Inhib_20uM_max	Therapeutic_class
NCTC 13301
Amodiaquin dihydrochloride dihydrate	0.1% DMSO	69.1536	71.1043	42.1181	32.1695	42.1181	42.1181	71.1043	71.1043	Infectiology
Minocycline hydrochloride	0.1% DMSO	99.3829	98.8746	99.5556	99.5297	99.5556	99.5556	99.3829	99.3829	Infectiology
Ascorbic acid	0.1% DMSO	99.9768	99.9223	100.278	99.9315	100	100.278	99.9768	99.9768	Metabolism
Rifapentine	0.1% DMSO	94.5943	97.3766	88.9432	87.9219	88.9432	88.9432	97.3766	97.3766	Infectiology
Colistin sulfate	0.1% DMSO	100.713	99.105	100.796	99.8908	100	100.796	100	100.713	Infectiology
Rifampicin	0.1% DMSO	93.1436	94.1055	99.394	100.107	100	100.107	94.1055	94.1055	Infectiology
Demeclocycline hydrochloride	0.1% DMSO	99.2626	99.5397	44.3072	28.5095	44.3072	44.3072	99.5397	99.5397	Metabolism
Alexidine dihydrochloride	0.1% DMSO	100.448	99.547	99.9436	90.7296	99.9436	99.9436	100	100.448	Infectiology
Auranofin	0.1% DMSO	91.2063	86.9873	54.95	48.8004	54.95	54.95	91.2063	91.2063	Metabolism
Methacycline hydrochloride	0.1% DMSO	100.423	101.102	89.9143	89.713	89.9143	89.9143	100	101.102	Metabolism
Rifabutin	0.1% DMSO	101.043	100.605	100.892	100.212	100	100.892	100	101.043	Infectiology
Doxycycline hydrochloride	0.1% DMSO	100.424	99.2812	101.027	99.9249	100	101.027	100	100.424	Metabolism
Rifaximin	0.1% DMSO	100.92	99.5819	99.9156	99.8626	99.9156	99.9156	100	100.92	Infectiology
Triclosan	0.1% DMSO	101.326	100.238	100.243	98.978	100	100.243	100	101.326	Infectiology
Azithromycin	0.1% DMSO	101.231	100.085	47.0184	38.0483	47.0184	47.0184	100	101.231	Infectiology
Hexachlorophene	0.1% DMSO	78.8213	100.356	60.719	43.6595	60.719	60.719	100	100.356	Infectiology
Meclocycline sulfosalicylate	0.1% DMSO	101.266	98.6711	97.1255	93.368	97.1255	97.1255	100	101.266	Infectiology
WP-487
Sulfadiazine	0.1% DMSO	96.4903	94.9486	95.7622	12.0637	95.7622	95.7622	96.4903	96.4903	Infectiology
Ciprofloxacin hydrochloride monohydrate	0.1% DMSO	98.637	99.9735	99.1049	99.9287	99.9287	99.9287	99.9735	99.9735	Infectiology
Tetracycline hydrochloride	0.1% DMSO	99.0981	99.8773	96.2173	99.8322	99.8322	99.8322	99.8773	99.8773	Infectiology
Chlortetracycline hydrochloride	0.1% DMSO	94.9776	100.122	90.7802	99.9041	99.9041	99.9041	100	100.122	Infectiology
Erythromycin	0.1% DMSO	98.4362	100	99.9917	56.5217	99.9917	99.9917	100	100	Infectiology
Chloroxine	0.1% DMSO	99.9834	100.062	99.7672	31.1941	99.7672	99.7672	100	100.062	Dermatology
Sulfamethoxazole	0.1% DMSO	95.623	97.2952	96.2838	89.578	96.2838	96.2838	97.2952	97.2952	Infectiology
Oxolinic acid	0.1% DMSO	99.6773	99.929	101.355	99.96	100	101.355	99.929	99.929	Metabolism
Flumequine	0.1% DMSO	98.6844	99.8516	102.469	100.024	100	102.469	99.8516	99.8516	Infectiology
Norfloxacin	0.1% DMSO	97.1543	99.8354	101.606	99.88	100	101.606	99.8354	99.8354	Infectiology
Ofloxacin	0.1% DMSO	98.2602	99.9053	98.4336	99.9287	99.9287	99.9287	99.9053	99.9053	Infectiology
Lomefloxacin hydrochloride	0.1% DMSO	98.2201	99.9477	99.6902	99.8732	99.8732	99.8732	99.9477	99.9477	Infectiology
Minocycline hydrochloride	0.1% DMSO	102.045	99.8629	101.376	99.9207	100	101.376	100	102.045	Infectiology
Amikacin hydrate	0.1% DMSO	98.056	99.7337	99.6989	75.0862	99.6989	99.6989	99.7337	99.7337	Infectiology
Pefloxacine	0.1% DMSO	99.567	99.8627	98.9328	100.111	100	100.111	99.8627	99.8627	Infectiology
Tosufloxacin hydrochloride	0.1% DMSO	97.282	99.9057	98.3303	100.008	100	100.008	99.9057	99.9057	Infectiology
Rifapentine	0.1% DMSO	98.9307	99.1304	71.4707	37.7104	71.4707	71.4707	99.1304	99.1304	Infectiology
Colistin sulfate	0.1% DMSO	99.5751	39.8944	96.3422	11.7088	96.3422	96.3422	99.5751	99.5751	Infectiology
Rifampicin	0.1% DMSO	99.8557	99.2452	100.439	98.2255	100	100.439	99.8557	99.8557	Infectiology
Grepafloxacin	0.1% DMSO	99.4147	99.9744	100.663	99.9366	100	100.663	99.9744	99.9744	Infectiology
Tobramycin	0.1% DMSO	100.874	99.9998	100.052	13.1902	100	100.052	100	100.874	Infectiology
Dirithromycin	0.1% DMSO	93.4576	47.0941	88.4672	27.1647	88.4672	88.4672	93.4576	93.4576	Infectiology
Tazobactam	0.1% DMSO	98.7491	97.68	82.9513	10.6133	82.9513	82.9513	98.7491	98.7491	Infectiology
Sulfamerazine	0.1% DMSO	98.3434	23.0775	87.9145	7.6795	87.9145	87.9145	98.3434	98.3434	Infectiology
Sulfamethoxypyridazine	0.1% DMSO	95.774	23.805	87.1145	9.25742	87.1145	87.1145	95.774	95.774	Infectiology
Demeclocycline hydrochloride	0.1% DMSO	99.4084	99.8548	99.5613	99.8969	99.8969	99.8969	99.8548	99.8548	Metabolism
Alexidine dihydrochloride	0.1% DMSO	98.9435	100.042	97.3507	100.016	100	100.016	100	100.042	Infectiology
Auranofin	0.1% DMSO	99.652	100.093	95.9335	21.338	95.9335	95.9335	100	100.093	Metabolism
Sulfamonomethoxine	0.1% DMSO	96.6192	94.5834	95.8109	15.5771	95.8109	95.8109	96.6192	96.6192	Metabolism
Novobiocin sodium salt	0.1% DMSO	88.9786	99.957	51.8902	98.4062	98.4062	98.4062	99.957	99.957	Metabolism
Clinafloxacin	0.1% DMSO	99.3154	100.06	61.249	99.9604	99.9604	99.9604	100	100.06	Infectiology
Methacycline hydrochloride	0.1% DMSO	98.4205	99.7737	99.518	99.8812	99.8812	99.8812	99.7737	99.7737	Metabolism
Sarafloxacin	0.1% DMSO	100.233	99.9814	99.6523	99.968	99.968	99.968	100	100.233	Infectiology
Rifabutin	0.1% DMSO	100.733	99.72	100.603	99.968	100	100.603	100	100.733	Infectiology
Cefepime hydrochloride	0.1% DMSO	101.354	100.015	100.119	99.2963	100	100.119	100	101.354	Infectiology
Nadifloxacin	0.1% DMSO	99.5947	99.9126	102.213	99.8721	100	102.213	99.9126	99.9126	Infectiology
Doxycycline hydrochloride	0.1% DMSO	99.5118	99.8159	98.3788	99.8721	99.8721	99.8721	99.8159	99.8159	Metabolism
Sulbactam	0.1% DMSO	99.4043	99.8586	97.1484	95.3405	97.1484	97.1484	99.8586	99.8586	Infectiology
Fleroxacin	0.1% DMSO	99.9421	99.912	98.6948	99.7523	99.7523	99.7523	99.9421	99.9421	Infectiology
Rifaximin	0.1% DMSO	98.4362	99.9036	97.7304	99.4805	99.4805	99.4805	99.9036	99.9036	Infectiology
Cefdinir	0.1% DMSO	99.6028	100.085	100.241	99.9041	100	100.241	100	100.085	Infectiology
Triclosan	0.1% DMSO	100.687	99.9206	99.5677	99.6563	99.6563	99.6563	100	100.687	Infectiology
Enoxacin	0.1% DMSO	99.2388	99.8589	95.3278	45.3005	95.3278	95.3278	99.8589	99.8589	Infectiology
Sparfloxacin	0.1% DMSO	99.5284	99.8951	100.715	99.952	100	100.715	99.8951	99.8951	Infectiology
Clarithromycin	0.1% DMSO	46.0864	85.3145	86.6234	22.1468	86.6234	86.6234	85.3145	85.3145	Infectiology
Azithromycin	0.1% DMSO	99.5118	99.8864	100.158	99.9361	100	100.158	99.8864	99.8864	Infectiology
Gatifloxacin	0.1% DMSO	100.265	99.912	100.116	99.9361	100	100.116	100	100.265	Infectiology
Moxifloxacin	0.1% DMSO	40.551	99.9291	100.2	99.9041	100	100.2	99.9291	99.9291	Infectiology
Rufloxacin	0.1% DMSO	98.3866	99.8953	101.264	92.7909	100	101.264	99.8953	99.8953	Infectiology
Hexachlorophene	0.1% DMSO	28.6033	99.9556	100.316	99.9121	100	100.316	99.9556	99.9556	Infectiology
Enrofloxacin	0.1% DMSO	99.3794	99.9559	99.975	99.7523	99.975	99.975	99.9559	99.9559	Infectiology
Besifloxacin hydrochloride	0.1% DMSO	99.3132	99.9729	99.9086	99.8002	99.9086	99.9086	99.9729	99.9729	Ophthalmology
Meclocycline sulfosalicylate	0.1% DMSO	100.481	99.9566	99.8365	99.9604	99.9604	99.9604	100	100.481	Infectiology
NCTC-13439
Ciprofloxacin hydrochloride monohydrate	0.1% DMSO	99.8956	99.9099	61.2039	64.8804	64.8804	64.8804	99.9099	99.9099	Infectiology
Zidovudine, AZT	0.1% DMSO	100.106	99.7673	96.6869	99.6877	99.6877	99.6877	100	100.106	Infectiology
Amikacin hydrate	0.1% DMSO	99.7936	99.673	99.7251	99.4956	99.7251	99.7251	99.7936	99.7936	Infectiology
Tosufloxacin hydrochloride	0.1% DMSO	98.8564	99.9103	42.9862	69.9876	69.9876	69.9876	99.9103	99.9103	Infectiology
Cefotetan	0.1% DMSO	92.6402	99.8252	55.2923	60.5814	60.5814	60.5814	99.8252	99.8252	Infectiology
Colistin sulfate	0.1% DMSO	100.001	99.9351	99.9057	99.9813	99.9813	99.9813	100	100.001	Infectiology
Azacytidine-5	0.1% DMSO	99.7866	99.7201	95.6738	99.4991	99.4991	99.4991	99.7866	99.7866	Oncology
Floxuridine	0.1% DMSO	99.5108	99.7447	42.7654	44.0045	44.0045	44.0045	99.7447	99.7447	Oncology
Triclosan	0.1% DMSO	100.018	100.015	100.109	99.9626	100	100.109	100	100.018	Infectiology
Azithromycin	0.1% DMSO	90.8123	57.9578	49.5511	60.9363	60.9363	60.9363	90.8123	90.8123	Infectiology
Dihydrostreptomycin sulfate	0.1% DMSO	100.032	99.9714	27.3163	51.6964	51.6964	51.6964	100	100.032	Infectiology
Streptomycin sulfate	0.1% DMSO	99.5386	100.045	43.5999	15.0173	43.5999	43.5999	100	100.045	Infectiology
Meclocycline sulfosalicylate	0.1% DMSO	78.0644	80.4174	29.9468	54.6468	54.6468	54.6468	80.4174	80.4174	Infectiology
KPC-119
Chloramphenicol	0.1% DMSO	96.3516	95.8141	47.6534	44.5085	47.6534	47.6534	96.3516	96.3516	Infectiology
Ciprofloxacin hydrochloride monohydrate	0.1% DMSO	97.9248	98.5677	97.2491	99.2983	99.2983	99.2983	98.5677	98.5677	Infectiology
Chlorhexidine	0.1% DMSO	98.6805	99.8009	41.058	35.677	41.058	41.058	99.8009	99.8009	Infectiology
Nitrofurantoin	0.1% DMSO	1.37813	1.2136	6.86386	43.4031	43.4031	43.4031	1.37813	1.37813	Infectiology
Etofylline	0.1% DMSO	1.2551	-0.620074	-1.58313	43.3718	43.3718	43.3718	1.2551	1.2551	Cardiovascular
Ofloxacin	0.1% DMSO	97.6996	97.2388	51.7755	42.4871	51.7755	51.7755	97.6996	97.6996	Infectiology
Lomefloxacin hydrochloride	0.1% DMSO	98.0503	98.7642	98.4439	98.6028	98.6028	98.6028	98.7642	98.7642	Infectiology
Zidovudine, AZT	0.1% DMSO	97.3463	98.4676	98.0957	37.6	98.0957	98.0957	98.4676	98.4676	Infectiology
Tosufloxacin hydrochloride	0.1% DMSO	95.2822	95.1065	94.0725	97.1663	97.1663	97.1663	95.2822	95.2822	Infectiology
Grepafloxacin	0.1% DMSO	97.8403	95.1273	97.0456	96.5094	97.0456	97.0456	97.8403	97.8403	Infectiology
Alexidine dihydrochloride	0.1% DMSO	99.9983	99.5236	6.51019	46.8256	46.8256	46.8256	99.9983	99.9983	Infectiology
Clinafloxacin	0.1% DMSO	98.8136	99.7677	99.0648	100.694	100	100.694	99.7677	99.7677	Infectiology
Felbinac	0.1% DMSO	4.33624	-2.37534	35.5635	0.795579	35.5635	35.5635	4.33624	4.33624	Central Nervous System
Floxuridine	0.1% DMSO	97.775	87.8813	31.6717	36.7603	36.7603	36.7603	97.775	97.775	Oncology
Sarafloxacin	0.1% DMSO	97.8744	99.8664	58.6411	55.2402	58.6411	58.6411	99.8664	99.8664	Infectiology
5-fluorouracil	0.1% DMSO	45.4169	49.4447	34.6142	29.7685	34.6142	34.6142	49.4447	49.4447	Oncology
Triclosan	0.1% DMSO	97.1056	98.355	95.862	98.3318	98.3318	98.3318	98.355	98.355	Infectiology
Sparfloxacin	0.1% DMSO	98.6902	99.3849	31.197	35.8487	35.8487	35.8487	99.3849	99.3849	Infectiology
Gatifloxacin	0.1% DMSO	98.4684	98.3614	99.3895	98.9903	99.3895	99.3895	98.4684	98.4684	Infectiology
Moxifloxacin	0.1% DMSO	99.0825	99.3158	98.7166	99.8427	99.8427	99.8427	99.3158	99.3158	Infectiology
Enrofloxacin	0.1% DMSO	99.3895	98.9581	99.5412	99.9235	99.9235	99.9235	99.3895	99.3895	Infectiology
Besifloxacin hydrochloride	0.1% DMSO	99.8831	99.4117	97.3912	98.411	98.411	98.411	99.8831	99.8831	Ophthalmology
Ceftibuten	0.1% DMSO	99.538	56.9491	42.6794	34.5817	42.6794	42.6794	99.538	99.538	Infectiology
ATCC BAA-2469
Chloramphenicol	0.1% DMSO	64.6768	125.415	16.8452	38.646	38.646	38.646	100	125.415	Infectiology
Chlorhexidine	0.1% DMSO	104.018	108.706	105.105	100.129	100	105.105	100	108.706	Infectiology
Minocycline hydrochloride	0.1% DMSO	97.8144	121.316	8.41313	60.0396	60.0396	60.0396	100	121.316	Infectiology
Zidovudine, AZT	0.1% DMSO	103.958	125.429	104.097	100.162	100	104.097	100	125.429	Infectiology
Thioguanosine	0.1% DMSO	52.5749	120.863	17.8156	56.9922	56.9922	56.9922	100	120.863	Metabolism
Rifapentine	0.1% DMSO	103.192	120.976	52.914	97.2685	97.2685	97.2685	100	120.976	Infectiology
Colistin sulfate	0.1% DMSO	103.635	124.994	104.277	111.315	100	111.315	100	124.994	Infectiology
Rifampicin	0.1% DMSO	78.4749	119.787	-0.26689	102.516	100	102.516	100	119.787	Infectiology
Carbadox	0.1% DMSO	52.0489	122.391	10.3542	82.3758	82.3758	82.3758	100	122.391	Infectiology
Alexidine dihydrochloride	0.1% DMSO	101.969	122.064	103.848	100.303	100	103.848	100	122.064	Infectiology
Furazolidone	0.1% DMSO	102.357	126.765	19.8295	100.105	100	100.105	100	126.765	Metabolism
Azacytidine-5	0.1% DMSO	101.763	120.486	50.9374	97.4395	97.4395	97.4395	100	120.486	Oncology
Floxuridine	0.1% DMSO	102.635	124.847	103.478	111.26	100	111.26	100	124.847	Oncology
Pivmecillinam hydrochloride	0.1% DMSO	39.7709	121.244	0.982808	38.4194	38.4194	38.4194	100	121.244	Metabolism
Rifabutin	0.1% DMSO	62.0187	124.451	16.5208	97.5692	97.5692	97.5692	100	124.451	Infectiology
Rifaximin	0.1% DMSO	94.6704	108.967	4.89282	95.6004	95.6004	95.6004	100	108.967	Infectiology
Fludarabine	0.1% DMSO	54.6805	63.5746	4.67086	41.276	41.276	41.276	63.5746	63.5746	Oncology
Triclosan	0.1% DMSO	104.254	108.763	105.641	100.128	100	105.641	100	108.763	Infectiology
NCTC 13437
Colistin sulfate	0.1% DMSO	127.554	120.504	0	124.002	100	124.002	100	127.554	Infectiology
Thiostrepton	0.1% DMSO	65.523	53.9518	0	49.0525	49.0525	49.0525	65.523	65.523	Infectiology
Dirithromycin	0.1% DMSO	72.7392	72.0917	0	25.9013	25.9013	25.9013	72.7392	72.7392	Infectiology
Auranofin	0.1% DMSO	72.0971	58.0319	29.4925	28.5917	29.4925	29.4925	72.0971	72.0971	Metabolism
Rifabutin	0.1% DMSO	126.83	112.87	12.4249	22.7245	22.7245	22.7245	100	126.83	Infectiology
Rifaximin	0.1% DMSO	123.647	122.737	0	100.003	100	100.003	100	123.647	Infectiology
Clarithromycin	0.1% DMSO	109.194	107.299	0	27.7336	27.7336	27.7336	100	109.194	Infectiology
Azithromycin	0.1% DMSO	123.568	120.554	0	115.868	100	115.868	100	123.568	Infectiology
