# Supplementary material for: Evaluation of a Library of FDA-Approved Drugs for Their Ability To Potentiate Antibiotics against Multidrug-Resistant Gram-Negative Pathogens
Source: Antimicrob Agents Chemother. 2019 Jul 25;63(8):e00769-19. doi: 10.1128/AAC.00769-19 (PMC6658780; doi:10.1128/AAC.00769-19)
Supplement: Supplemental file 4 [file AAC.00769-19-sd004.xlsx]

## Sheet: 20uM
Table S7: K. pneumoniae ARB hits at 20uM and 7uM with all antibiotics
Compound_ID	Ab	Inhib_20uM_n1	Inhib_20uM_DMSO_n1	Inhib_20uM_n1_corrected	Inhib_20uM_n2	Inhib_20uM_DMSO_n2	Inhib_20uM_n2_corrected	Inhib_20uM_max	Inhib_7uM_n1	Inhib_7uM_DMSO_n1	Inhib_7uM_n1_corrected	Inhib_7uM_n2	Inhib_7uM_DMSO_n2	Inhib_7uM_n2_corrected	Therapeutic_class
Meropenem
Didanosine	MEM	98.8705	29.3934	69.4771	100.237	30.2856	69.9515	69.9515	94.8557	8.54988	86.3058	16.1319	1.10029	15.0316	Infectiology
Ofloxacin	MEM	100.026	97.6996	2.32632	99.8087	97.2388	2.56987	2.56987	99.3982	51.7755	47.6227	94.1002	42.4871	51.6131	Infectiology
Zidovudine, AZT	MEM	99.8766	97.3463	2.53028	99.9017	98.4676	1.43403	2.53028	99.9343	98.0957	1.83864	100.138	37.6	62.5376	Infectiology
Amikacin hydrate	MEM	99.6228	39.1745	60.4484	99.805	40.5046	59.3004	60.4484	98.4267	3.00576	95.421	4.83826	3.72981	1.10845	Infectiology
Colistin sulfate	MEM	99.9181	15.6096	84.3086	99.7913	22.0379	77.7534	84.3086	99.1797	2.1286	97.0511	100.002	12.1487	87.8531	Infectiology
Alexidine dihydrochloride	MEM	100.041	99.9983	0.0431	100.045	99.5236	0.52104	0.52104	99.6717	6.51019	93.1615	99.8062	46.8256	52.9807	Infectiology
Merbromin	MEM	99.5873	6.60542	92.9819	99.6503	9.10476	90.5456	92.9819	99.2221	0.600231	98.6219	-0.745506	2.18082	-2.92632	Infectiology
Auranofin	MEM	99.3933	49.9319	49.4613	99.6144	50.5064	49.108	49.4613	97.0351	10.8506	86.1844	99.5512	9.16791	90.3832	Metabolism
Floxuridine	MEM	97.2476	97.775	-0.52746	99.6898	87.8813	11.8084	11.8084	98.4996	31.6717	66.8279	80.7334	36.7603	43.9731	Oncology
Sarafloxacin	MEM	67.2082	97.8744	-30.6663	99.9656	99.8664	0.09925	0.09925	99.576	58.6411	40.9349	99.6494	55.2402	44.4092	Infectiology
Rifabutin	MEM	99.6306	77.2514	22.3792	99.6598	70.3403	29.3195	29.3195	99.8187	11.0488	88.7699	45.0797	6.24076	38.8389	Infectiology
Ceftibuten	MEM	98.09	99.538	-1.44806	90.9905	56.9491	34.0414	34.0414	98.3424	42.6794	55.663	0.366862	34.5817	-34.2148	Infectiology
Ciprofloxacin
Tetracycline hydrochloride	CIP	58.617	33.3753	25.2417	52.4806	20.0973	32.3833	32.3833	-14.0252	5.97625	-20.0014	32.0933	13.8569	18.2364	Infectiology
Chlorhexidine	CIP	100.168	61.5477	38.6202	100.131	53.6553	46.4755	46.4755	39.3861	11.4264	27.9597	37.3122	-6.33711	43.6493	Infectiology
Rifampicin	CIP	75.1083	8.80372	66.3046	86.3149	34.974	51.3409	66.3046	-8.26254	3.98777	-12.2503	2.7208	8.59655	-5.87575	Infectiology
Grepafloxacin	CIP	64.0564	14.9909	49.0655	38.3434	32.0722	6.27123	49.0655	16.3573	7.41231	8.94494	21.4401	18.6666	2.77346	Infectiology
Furazolidone	CIP	100.111	51.1219	48.9887	99.8392	48.5231	51.3162	51.3162	17.8616	20.0523	-2.1907	16.0911	14.9385	1.15268	Metabolism
Auranofin	CIP	55.8545	13.3018	42.5527	20.0529	31.9496	-11.8967	42.5527	6.9237	4.1006	2.8231	14.7524	15.8553	-1.10287	Metabolism
Clinafloxacin	CIP	93.8921	29.0924	64.7996	92.8308	99.4312	-6.60037	64.7996	19.8246	5.90521	13.9194	7.77008	21.1408	-13.3707	Infectiology
Norgestimate	CIP	-4.58273	-10.7726	6.18991	13.3812	-17.6474	31.0285	31.0285	-5.3685	-5.03385	-0.334658	-9.80505	-3.1681	-6.63694	Endocrinology
Rifabutin	CIP	89.3912	32.2432	57.148	42.3172	96.2575	-53.9403	57.148	26.8527	3.93609	22.9166	16.1716	7.53754	8.63406	Infectiology
Rifaximin	CIP	49.1465	6.03719	43.1093	51.8662	28.8798	22.9864	43.1093	-3.85474	1.22538	-5.08013	1.45005	1.33464	0.115413	Infectiology
Azithromycin	CIP	99.6957	90.8123	8.88344	99.6357	57.9578	41.6779	41.6779	48.4892	49.5511	-1.06188	40.5243	60.9363	-20.412	Infectiology
Gatifloxacin	CIP	97.5364	50.3768	47.1596	95.7905	98.4868	-2.69626	47.1596	32.0444	17.5084	14.536	20.4255	7.46658	12.959	Infectiology
Moxifloxacin	CIP	99.6234	59.86	39.7634	98.855	23.7507	75.1043	75.1043	30.9727	12.264	18.7087	20.7017	12.675	8.02667	Infectiology
Enrofloxacin	CIP	64.0713	16.2867	47.7846	82.1714	56.9641	25.2073	47.7846	13.1041	7.68073	5.42341	2.06975	-0.768828	2.83858	Infectiology
Gentamicin
Mupirocin	GEN	39.6276	6.32829	33.2993	42.6619	6.51357	36.1484	36.1484	13.9161	0.0763943	13.8397	18.5529	3.19555	15.3574	Infectiology
Cefotaxime sodium salt	GEN	99.9284	37.2191	62.7093	46.7524	38.4379	8.31453	62.7093	27.7209	3.54831	24.1726	30.953	6.41629	24.5367	Infectiology
Didanosine	GEN	59.4286	29.3934	30.0353	90.7453	30.2856	60.4598	60.4598	4.10069	8.54988	-4.44919	10.3733	1.10029	9.273	Infectiology
Minocycline hydrochloride	GEN	96.5074	50.8056	45.7018	94.0141	54.8349	39.1792	45.7018	4.43449	9.46738	-5.03289	8.39279	12.3149	-3.92211	Infectiology
Amikacin hydrate	GEN	100.013	39.1745	60.8387	99.6557	40.5046	59.1511	60.8387	22.0078	3.00576	19.002	38.267	3.72981	34.5372	Infectiology
Pefloxacine	GEN	99.9759	53.4259	46.55	58.1388	48.9132	9.22561	46.55	24.6052	13.2481	11.3571	-1.89145	11.7263	-13.6178	Infectiology
Cefixime	GEN	99.8232	47.9084	51.9148	95.0864	40.6361	54.4503	54.4503	28.3701	7.4252	20.9449	31.2116	11.5429	19.6686	Infectiology
Rifapentine	GEN	82.1318	34.6197	47.5121	38.8615	35.0229	3.83859	47.5121	13.7144	3.74816	9.96629	-4.20856	0.590335	-4.79889	Infectiology
Colistin sulfate	GEN	99.8835	15.6096	84.2739	99.9043	22.0379	77.8664	84.2739	99.9432	2.1286	97.8146	99.9929	12.1487	87.8442	Infectiology
Carbadox	GEN	72.0422	12.622	59.4202	43.2932	9.29024	34.003	59.4202	15.4604	3.04076	12.4196	15.8727	-0.456308	16.329	Infectiology
Cefmetazole sodium salt	GEN	100.011	34.2255	65.786	43.043	30.9637	12.0793	65.786	8.17711	3.58347	4.59364	-1.14127	1.86053	-3.0018	Infectiology
Merbromin	GEN	99.6017	6.60542	92.9963	26.9788	9.10476	17.8741	92.9963	-0.398236	0.600231	-0.998466	5.28614	2.18082	3.10533	Infectiology
Furazolidone	GEN	99.692	38.4198	61.2722	99.8753	41.2748	58.6005	61.2722	19.0528	19.3921	-0.33934	16.6154	17.2425	-0.62702	Metabolism
Auranofin	GEN	99.9537	49.9319	50.0217	99.6014	50.5064	49.095	50.0217	41.3102	10.8506	30.4596	25.1034	9.16791	15.9355	Metabolism
Cefoxitin sodium salt	GEN	99.8088	11.4673	88.3415	41.4111	2.69538	38.7157	88.3415	-0.937266	6.75672	-7.69399	17.7432	3.97575	13.7674	Metabolism
Paromomycin sulfate	GEN	85.9814	40.759	45.2224	41.2915	41.764	-0.47247	45.2224	9.64155	-0.095882	9.73743	7.54558	0.0298262	7.51575	Metabolism
Apramycin	GEN	99.9709	51.9112	48.0597	99.9652	53.9665	45.9988	48.0597	27.621	0.979726	26.6412	28.2688	8.91526	19.3536	Metabolism
Enoxacin	GEN	27.1681	21.7717	5.39642	65.0234	28.6814	36.3421	36.3421	3.84117	3.16773	0.673445	-5.96702	0.351729	-6.31875	Infectiology
Ceftibuten	GEN	99.5928	99.538	0.05479	99.1387	56.9491	42.1896	42.1896	99.2745	42.6794	56.5951	38.2335	34.5817	3.65185	Infectiology
Tigecycline
Tetracycline hydrochloride	TGC	71.7183	33.3753	38.343	62.882	20.0973	42.7847	42.7847	9.08115	5.97625	3.1049	16.4463	13.8569	2.58941	Infectiology
Chlorhexidine	TGC	100.211	61.5477	38.6636	100.075	53.6553	46.4194	46.4194	52.4356	11.4264	41.0092	10.1822	-6.33711	16.5193	Infectiology
Minocycline hydrochloride	TGC	44.5229	9.63392	34.889	55.1758	4.09377	51.082	51.082	-6.63936	5.29207	-11.9314	2.84311	0.808561	2.03454	Infectiology
Rifapentine	TGC	51.5267	-1.19379	52.7205	34.3032	23.3268	10.9764	52.7205	18.4692	1.54044	16.9288	10.9325	11.9725	-1.03998	Infectiology
Rifampicin	TGC	83.7304	8.80372	74.9267	93.7713	34.974	58.7973	74.9267	-0.810322	3.98777	-4.79809	5.89641	8.59655	-2.70014	Infectiology
Grepafloxacin	TGC	59.5786	14.9909	44.5877	18.2342	32.0722	-13.838	44.5877	11.6951	7.41231	4.28283	2.48863	18.6666	-16.178	Infectiology
Merbromin	TGC	35.1454	15.0578	20.0876	99.9755	16.3477	83.6278	83.6278	-15.6409	0.771498	-16.4124	3.68936	-1.24301	4.93237	Infectiology
Furazolidone	TGC	99.8329	51.1219	48.7109	50.7135	48.5231	2.19048	48.7109	24.6041	20.0523	4.55177	27.9346	14.9385	12.9961	Metabolism
Clinafloxacin	TGC	99.8959	29.0924	70.8034	93.6856	99.4312	-5.7456	70.8034	21.9683	5.90521	16.0631	6.7911	21.1408	-14.3497	Infectiology
Paromomycin sulfate	TGC	98.3431	35.4602	62.8829	28.8389	51.882	-23.0431	62.8829	4.1974	9.60886	-5.41147	8.40613	13.2223	-4.81612	Metabolism
Rifaximin	TGC	53.5979	6.03719	47.5607	47.8873	28.8798	19.0075	47.5607	10.7278	1.22538	9.50238	3.37892	1.33464	2.04428	Infectiology
Azithromycin	TGC	65.4039	90.8123	-25.4084	99.7348	57.9578	41.777	41.777	62.2134	49.5511	12.6623	66.2195	60.9363	5.28327	Infectiology
Gatifloxacin	TGC	100.084	50.3768	49.7067	57.7554	98.4868	-40.7314	49.7067	31.0783	17.5084	13.5699	4.01271	7.46658	-3.45387	Infectiology
Moxifloxacin	TGC	100.108	59.86	40.248	99.2654	23.7507	75.5147	75.5147	24.2351	12.264	11.9711	4.63958	12.675	-8.03541	Infectiology
Enrofloxacin	TGC	62.7465	16.2867	46.4599	76.5099	56.9641	19.5457	46.4599	5.88105	7.68073	-1.79967	8.35139	-0.768828	9.12022	Infectiology
Colistin
Mupirocin	COL	41.5168	6.32829	35.1885	75.9254	6.51357	69.4118	69.4118	42.6085	0.0763943	42.5321	5.41124	3.19555	2.21569	Infectiology
Oxethazaine	COL	94.5319	-8.86663	103.399	96.7413	-2.62043	99.3617	103.399	4.19468	-3.62973	7.82441	4.83953	-4.37032	9.20985	Neuromuscular
Mefloquine hydrochloride	COL	95.9397	-2.92963	98.8693	20.9204	-1.36451	22.2849	98.8693	10.6381	-4.31467	14.9527	-7.42327	5.02456	-12.4478	Infectiology
Clindamycin hydrochloride	COL	100.073	28.9908	71.0817	60.8888	27.9497	32.9391	71.0817	41.3556	13.0097	28.3459	47.1908	11.0471	36.1436	Infectiology
Didanosine	COL	47.6099	29.3934	18.2165	99.2018	30.2856	68.9163	68.9163	27.2903	8.54988	18.7404	19.3025	1.10029	18.2022	Infectiology
Oxolinic acid	COL	100.052	23.0116	77.0402	100.305	9.55156	90.7539	90.7539	42.9546	4.21741	38.7372	32.8133	8.46853	24.3448	Metabolism
Amikacin hydrate	COL	92.6981	39.1745	53.5236	91.8862	40.5046	51.3815	53.5236	37.0277	3.00576	34.0219	40.7161	3.72981	36.9863	Infectiology
Delavirdine	COL	-9.14081	-1.15278	-7.98803	49.7241	-2.56459	52.2887	52.2887	-5.68823	1.86347	-7.55171	-7.08677	-2.19094	-4.89584	Infectiology
Bacampicillin hydrochloride	COL	-3.12289	-0.666667	-2.45622	86.6378	0.000778339	86.637	86.637	-3.64109	-0.451854	-3.18923	-4.74152	1.47293	-6.21445	Infectiology
Suloctidil	COL	94.0339	-2.23956	96.2734	95.2207	-0.184567	95.4053	96.2734	7.74558	-0.918272	8.66385	0.0611666	-2.2789	2.34007	Neuromuscular
Epiandrosterone	COL	-0.523073	-0.97695	0.453877	56.484	-1.10439	57.5884	57.5884	-5.179	-0.821859	-4.35714	-8.3104	1.94435	-10.2547	Endocrinology
Cefixime	COL	96.4058	47.9084	48.4974	99.1624	40.6361	58.5263	58.5263	1.36986	7.4252	-6.05534	18.2013	11.5429	6.65835	Infectiology
Rifapentine	COL	92.2015	34.6197	57.5818	93.8159	35.0229	58.7931	58.7931	43.3797	3.74816	39.6315	98.2197	0.590335	97.6293	Infectiology
Colistin sulfate	COL	98.3945	15.6096	82.785	100.108	22.0379	78.0705	82.785	32.7494	2.1286	30.6208	35.9029	12.1487	23.7542	Infectiology
Daunorubicin hydrochloride	COL	96.9133	6.82668	90.0867	97.566	3.69363	93.8724	93.8724	-6.86969	4.55838	-11.4281	1.90679	5.44548	-3.53869	Infectiology
Carbadox	COL	95.3134	12.622	82.6914	79.7271	9.29024	70.4369	82.6914	34.6672	3.04076	31.6264	33.5142	-0.456308	33.9706	Infectiology
Methyl benzethonium chloride	COL	100.225	-1.64145	101.867	57.8031	-2.91264	60.7157	101.867	26.4557	-0.258025	26.7137	17.4601	-3.61827	21.0784	Infectiology
Benzethonium chloride	COL	97.4426	0.249469	97.1931	96.858	3.80794	93.0501	97.1931	-2.68945	2.8181	-5.50755	12.0711	1.59272	10.4784	Infectiology
Furazolidone	COL	98.8639	38.4198	60.4442	100.38	41.2748	59.105	60.4442	102.184	19.3921	82.7915	90.0618	17.2425	72.8194	Metabolism
Novobiocin sodium salt	COL	99.0341	6.13761	92.8965	98.0615	4.12994	93.9316	93.9316	33.6413	4.02718	29.6142	34.6059	-2.27869	36.8846	Metabolism
Paromomycin sulfate	COL	56.2134	40.759	15.4544	95.1909	41.764	53.4269	53.4269	17.453	-0.095882	17.5489	8.04225	0.0298262	8.01243	Metabolism
Clioquinol	COL	98.7693	44.2993	54.4701	99.1633	44.7543	54.4091	54.4701	50.9618	8.58292	42.3789	43.5343	15.6782	27.8561	Metabolism
Fluspirilen	COL	97.2077	-3.32597	100.534	95.6252	1.25198	94.3732	100.534	7.80317	-2.32566	10.1288	2.16946	0.990066	1.17939	Central Nervous System
Thonzonium bromide	COL	100.869	1.48417	99.3845	95.5647	3.95566	91.6091	99.3845	98.7453	-4.64201	103.387	-14.8354	0.758573	-15.594	Dermatology
Nadifloxacin	COL	99.4516	40.0378	59.4138	96.7945	31.9295	64.865	64.865	99.6019	10.0126	89.5893	65.1215	2.39529	62.7262	Infectiology
Doxycycline hydrochloride	COL	92.9272	39.372	53.5552	89.9652	32.0557	57.9094	57.9094	44.3177	13.6562	30.6614	41.2487	17.8965	23.3522	Metabolism
Fleroxacin	COL	99.0392	33.0975	65.9417	99.5373	26.8278	72.7095	72.7095	39.1381	8.26949	30.8687	42.5025	7.26648	35.236	Infectiology
Enoxacin	COL	97.8843	21.7717	76.1126	97.5473	28.6814	68.8659	76.1126	17.9511	3.16773	14.7834	9.26279	0.351729	8.91106	Infectiology
Azithromycin	COL	98.2829	21.8008	76.4822	99.2686	20.3667	78.9019	78.9019	49.6952	3.95981	45.7354	32.1414	6.45536	25.6861	Infectiology
Hexachlorophene	COL	97.4244	13.5089	83.9154	44.4328	24.0955	20.3373	83.9154	6.2894	3.71594	2.57346	2.75326	-2.15817	4.91143	Infectiology
Epirubicin hydrochloride	COL	90.0564	-3.43642	93.4929	42.2743	3.22494	39.0494	93.4929	-1.36987	-3.55538	2.18552	-0.265124	0.285792	-0.550917	Oncology

## Sheet: 7uM
Compound_ID	Ab	Inhib_20uM_n1	Inhib_20uM_DMSO_n1	Inhib_20uM_n1_corrected	Inhib_20uM_n2	Inhib_20uM_DMSO_n2	Inhib_20uM_n2_corrected	Inhib_20uM_max	Inhib_7uM_n1	Inhib_7uM_DMSO_n1	Inhib_7uM_n1_corrected	Inhib_7uM_n2	Inhib_7uM_DMSO_n2	Inhib_7uM_n2_corrected	Inhib_7uM_max	Therapeutic_class
Meropenem
Didanosine	MEM	98.8705	29.3934	69.4771	100.237	30.2856	69.9515	69.9515	94.8557	8.54988	86.3058	16.1319	1.10029	15.0316	86.3058	Infectiology
Ofloxacin	MEM	100.026	97.6996	2.32632	99.8087	97.2388	2.56987	2.56987	99.3982	51.7755	47.6227	94.1002	42.4871	51.6131	51.6131	Infectiology
Zidovudine, AZT	MEM	99.8766	97.3463	2.53028	99.9017	98.4676	1.43403	2.53028	99.9343	98.0957	1.83864	100.138	37.6	62.5376	62.5376	Infectiology
Amikacin hydrate	MEM	99.6228	39.1745	60.4484	99.805	40.5046	59.3004	60.4484	98.4267	3.00576	95.421	4.83826	3.72981	1.10845	95.421	Infectiology
Colistin sulfate	MEM	99.9181	15.6096	84.3086	99.7913	22.0379	77.7534	84.3086	99.1797	2.1286	97.0511	100.002	12.1487	87.8531	97.0511	Infectiology
Alexidine dihydrochloride	MEM	100.041	99.9983	0.0431	100.045	99.5236	0.52104	0.52104	99.6717	6.51019	93.1615	99.8062	46.8256	52.9807	93.1615	Infectiology
Merbromin	MEM	99.5873	6.60542	92.9819	99.6503	9.10476	90.5456	92.9819	99.2221	0.600231	98.6219	-0.745506	2.18082	-2.92632	98.6219	Infectiology
Auranofin	MEM	99.3933	49.9319	49.4613	99.6144	50.5064	49.108	49.4613	97.0351	10.8506	86.1844	99.5512	9.16791	90.3832	90.3832	Metabolism
Floxuridine	MEM	97.2476	97.775	-0.52746	99.6898	87.8813	11.8084	11.8084	98.4996	31.6717	66.8279	80.7334	36.7603	43.9731	66.8279	Oncology
Sarafloxacin	MEM	67.2082	97.8744	-30.6663	99.9656	99.8664	0.09925	0.09925	99.576	58.6411	40.9349	99.6494	55.2402	44.4092	44.4092	Infectiology
Rifabutin	MEM	99.6306	77.2514	22.3792	99.6598	70.3403	29.3195	29.3195	99.8187	11.0488	88.7699	45.0797	6.24076	38.8389	88.7699	Infectiology
Ceftibuten	MEM	98.09	99.538	-1.44806	90.9905	56.9491	34.0414	34.0414	98.3424	42.6794	55.663	0.366862	34.5817	-34.2148	55.663	Infectiology
Ciprofloxacin
Chlorhexidine	CIP	100.168	61.5477	38.6202	100.131	53.6553	46.4755	46.4755	39.3861	11.4264	27.9597	37.3122	-6.33711	43.6493	43.6493	Infectiology
Pentoxifylline	CIP	9.28376	5.47247	3.81129	1.51628	-0.0118601	1.52814	3.81129	1.17481	8.62794	-7.45313	3.30707	-28.3572	31.6642	31.6642	Cardiovascular
Glafenine hydrochloride	CIP	8.02574	-8.58005	16.6058	1.99938	16.0446	-14.0452	16.6058	-4.613	0.188874	-4.80187	17.4294	-19.7955	37.225	37.225	Metabolism
Tosufloxacin hydrochloride	CIP	98.7439	98.8564	-0.11246	99.3053	99.9103	-0.60495	-0.11246	94.2505	42.9862	51.2643	81.8573	69.9876	11.8697	51.2643	Infectiology
Nitrofural	CIP	18.2493	5.67501	12.5743	14.3902	17.9318	-3.54161	12.5743	-2.54803	-5.84919	3.30116	22.6685	-8.70565	31.3742	31.3742	Infectiology
Lovastatin	CIP	-15.1637	-4.9023	-10.2614	-10.0029	-17.1662	7.16328	7.16328	0.346673	-5.47245	5.81912	0.733637	-31.74	32.4737	32.4737	Metabolism
Floxuridine	CIP	99.3475	99.5108	-0.16326	98.7529	99.7447	-0.99181	-0.16326	75.0098	42.7654	32.2444	54.2718	44.0045	10.2673	32.2444	Oncology
Risperidone	CIP	-8.97761	-12.4256	3.448	-13.2281	-1.45077	-11.7774	3.448	18.7187	-15.3871	34.1058	12.306	4.9919	7.31414	34.1058	Central Nervous System
Sarafloxacin	CIP	99.4318	97.0173	2.41449	99.7501	99.8787	-0.12857	2.41449	59.3417	21.2254	38.1162	59.1311	18.0533	41.0778	41.0778	Infectiology
Gentamicin
Ofloxacin	GEN	99.914	97.6996	2.21439	99.9916	97.2388	2.7528	2.7528	99.8981	51.7755	48.1226	100.052	42.4871	57.5645	57.5645	Infectiology
Zidovudine, AZT	GEN	99.9235	97.3463	2.57719	99.897	98.4676	1.42935	2.57719	99.8724	98.0957	1.7767	99.9582	37.6	62.3582	62.3582	Infectiology
Amikacin hydrate	GEN	100.013	39.1745	60.8387	99.6557	40.5046	59.1511	60.8387	22.0078	3.00576	19.002	38.267	3.72981	34.5372	34.5372	Infectiology
Niridazole	GEN	98.6165	65.592	33.0245	92.8235	84.129	8.69452	33.0245	43	3.03661	39.9634	34.152	15.4262	18.7258	39.9634	Infectiology
Colistin sulfate	GEN	99.8835	15.6096	84.2739	99.9043	22.0379	77.8664	84.2739	99.9432	2.1286	97.8146	99.9929	12.1487	87.8442	97.8146	Infectiology
Alexidine dihydrochloride	GEN	99.9619	99.9983	-0.03642	99.8963	99.5236	0.3727	0.3727	99.7941	6.51019	93.2839	99.9192	46.8256	53.0936	93.2839	Infectiology
Auranofin	GEN	99.9537	49.9319	50.0217	99.6014	50.5064	49.095	50.0217	41.3102	10.8506	30.4596	25.1034	9.16791	15.9355	30.4596	Metabolism
Sarafloxacin	GEN	99.6631	97.8744	1.78871	99.9706	99.8664	0.10422	1.78871	99.8847	58.6411	41.2435	99.7423	55.2402	44.5021	44.5021	Infectiology
Rifabutin	GEN	99.7176	77.2514	22.4662	99.085	70.3403	28.7447	28.7447	46.7516	11.0488	35.7028	36.8713	6.24076	30.6306	35.7028	Infectiology
Cefepime hydrochloride	GEN	99.9063	98.6634	1.24294	52.7682	45.0753	7.6929	7.6929	34.4906	2.39116	32.0995	39.703	5.50892	34.1941	34.1941	Infectiology
Ceftibuten	GEN	99.5928	99.538	0.05479	99.1387	56.9491	42.1896	42.1896	99.2745	42.6794	56.5951	38.2335	34.5817	3.65185	56.5951	Infectiology
Tigecycline
Ciprofloxacin hydrochloride monohydrate	TGC	99.3911	99.8956	-0.50447	99.7062	99.9099	-0.20366	-0.20366	59.2486	61.2039	-1.95533	99.1251	64.8804	34.2447	34.2447	Infectiology
Chlorhexidine	TGC	100.211	61.5477	38.6636	100.075	53.6553	46.4194	46.4194	52.4356	11.4264	41.0092	10.1822	-6.33711	16.5193	41.0092	Infectiology
Midodrine hydrochloride	TGC	-4.80967	2.53742	-7.34709	-0.299615	-10.5757	10.2761	10.2761	-8.38492	-9.07068	0.685758	20.6179	-15.1292	35.7472	35.7472	Cardiovascular
Pentoxifylline	TGC	3.79075	5.47247	-1.68172	4.85713	-0.0118601	4.86899	4.86899	-0.924843	8.62794	-9.55279	3.61369	-28.3572	31.9709	31.9709	Cardiovascular
Metaraminol bitartrate	TGC	-7.69991	-11.1901	3.49021	-17.6506	10.1766	-27.8271	3.49021	15.2265	-15.477	30.7034	1.74258	0.0238197	1.71876	30.7034	Cardiovascular
Apramycin	TGC	100.174	76.0373	24.1363	99.9061	100.009	-0.1032	24.1363	44.696	-5.63804	50.334	26.6736	15.2056	11.468	50.334	Metabolism
Sarafloxacin	TGC	99.2959	97.0173	2.27855	99.8478	99.8787	-0.03083	2.27855	59.8342	21.2254	38.6087	40.0686	18.0533	22.0152	38.6087	Infectiology
Rifabutin	TGC	25.805	32.2432	-6.43817	36.0319	96.2575	-60.2256	-6.43817	57.027	3.93609	53.0909	14.8771	7.53754	7.33951	53.0909	Infectiology
Quetiapine hemifumarate	TGC	-14.5555	-9.60897	-4.9465	-0.349278	-0.969295	0.620017	0.620017	-20.6981	-2.23858	-18.4595	2.29973	-28.8726	31.1723	31.1723	Central Nervous System
Colistin
Epirizole	COL	-7.09321	-3.93949	-3.15371	-1.68657	2.1704	-3.85697	-3.15371	49.9036	-1.28846	51.1921	61.0883	-2.22336	63.3116	63.3116	Central Nervous System
Dicyclomine hydrochloride	COL	-7.30784	0.494538	-7.80238	2.75125	3.59149	-0.840238	-0.840238	60.8462	-0.75755	61.6038	2.1314	2.01663	0.11477	61.6038	Gastroenterology
Sulpiride	COL	-8.13573	-3.26976	-4.86597	-6.12438	-4.18899	-1.93539	-1.93539	-6.73753	-0.696093	-6.04143	57.1464	-5.06904	62.2155	62.2155	Central Nervous System
Chlorpromazine hydrochloride	COL	0.786996	-4.5258	5.3128	4.19404	-2.63689	6.83093	6.83093	50.3413	-2.0113	52.3526	33.4453	-5.63969	39.085	52.3526	Cardiovascular
Naloxone hydrochloride	COL	-11.9378	-0.493924	-11.4439	-8.40299	0.987362	-9.39035	-9.39035	-13.0321	-0.0675687	-12.9646	62.332	-1.77893	64.1109	64.1109	Central Nervous System
Flumequine	COL	97.2655	67.6112	29.6543	93.9791	63.748	30.2311	30.2311	87.88	15.1006	72.7794	88.9569	15.2056	73.7512	73.7512	Infectiology
Scopolamin-N-oxide hydrobromide	COL	7.77358	-4.56722	12.3408	7.93259	-0.244813	8.1774	12.3408	55.8181	-2.68762	58.5057	1.27459	0.523265	0.751328	58.5057	Neuromuscular
Ofloxacin	COL	98.7778	97.6996	1.07819	96.7284	97.2388	-0.5104	1.07819	97.4538	51.7755	45.6783	98.5827	42.4871	56.0956	56.0956	Infectiology
Retinoic acid	COL	-11.8113	1.607	-13.4183	-8.83419	-1.1636	-7.67059	-7.67059	0.633739	2.80596	-2.17222	54.0218	-0.641706	54.6635	54.6635	Dermatology
Fludrocortisone acetate	COL	-10.1062	4.45876	-14.5649	-3.1101	2.11007	-5.22016	-5.22016	51.1234	1.92464	49.1988	65.7278	1.36158	64.3663	64.3663	Dermatology
Minocycline hydrochloride	COL	96.48	50.8056	45.6745	99.1605	54.8349	44.3256	45.6745	97.4336	9.46738	87.9662	97.2275	12.3149	84.9126	87.9662	Infectiology
Zidovudine, AZT	COL	97.4174	97.3463	0.07105	96.6323	98.4676	-1.83532	0.07105	97.1927	98.0957	-0.90297	98.1859	37.6	60.5859	60.5859	Infectiology
Benfluorex	COL	6.52641	0.030987	6.49542	2.64263	-0.479045	3.12168	6.49542	2.17357	3.58374	-1.41017	58.491	-0.733739	59.2248	59.2248	Central Nervous System
Butoconazole nitrate	COL	6.686	4.64552	2.04048	6.82893	0.0431119	6.78582	6.78582	69.5677	0.348512	69.2191	4.39482	-2.74551	7.14033	69.2191	Infectiology
Corticosterone	COL	-1.40348	-3.18648	1.783	1.22191	-3.93732	5.15924	5.15924	79.6303	-0.891763	80.5221	-6.6891	1.20316	-7.89227	80.5221	Endocrinology
Rifapentine	COL	92.2015	34.6197	57.5818	93.8159	35.0229	58.7931	58.7931	43.3797	3.74816	39.6315	98.2197	0.590335	97.6293	97.6293	Infectiology
Raclopride	COL	-4.8423	-3.31914	-1.52315	-3.94166	4.07496	-8.01662	-1.52315	-5.37251	0.902951	-6.27546	51.3511	-2.48594	53.837	53.837	Central Nervous System
Rifampicin	COL	95.1937	65.2221	29.9716	84.5068	55.6885	28.8183	29.9716	93.4531	9.37626	84.0768	96.2887	1.9564	94.3323	94.3323	Infectiology
(S)-(-)-Atenolol	COL	-5.66057	-0.999486	-4.66108	2.81828	0.918835	1.89945	1.89945	-4.12996	-2.28027	-1.84969	69.3076	4.14481	65.1628	65.1628	Cardiovascular
Selegiline hydrochloride	COL	9.12011	1.22622	7.89389	-0.660232	0.530595	-1.19083	7.89389	69.201	-3.13383	72.3348	0.152947	0.478253	-0.325306	72.3348	Central Nervous System
Butamben	COL	5.42515	-0.943273	6.36842	1.23804	-0.432551	1.67059	6.36842	-4.47554	1.74852	-6.22405	75.1829	-3.09208	78.275	78.275	Central Nervous System
Sulfameter	COL	-15.6148	0.535141	-16.15	5.55884	-1.56543	7.12427	7.12427	64.8617	0.259016	64.6026	-11.3086	-3.36083	-7.94778	64.6026	Metabolism
Alexidine dihydrochloride	COL	93.668	99.9983	-6.33025	95.9454	99.5236	-3.57813	-3.57813	97.3393	6.51019	90.8292	98.7042	46.8256	51.8786	90.8292	Infectiology
Dicumarol	COL	-7.68309	1.32863	-9.01172	-3.22458	1.01511	-4.23968	-4.23968	51.7938	0.407	51.3868	2.08301	1.37372	0.709297	51.3868	Hematology
Carbinoxamine maleate salt	COL	-7.73735	-2.52089	-5.21645	-13.5987	-3.64257	-9.95613	-5.21645	43.5009	-6.21357	49.7145	-10.4431	-7.5488	-2.89426	49.7145	Allergology
Furazolidone	COL	98.8639	38.4198	60.4442	100.38	41.2748	59.105	60.4442	102.184	19.3921	82.7915	90.0618	17.2425	72.8194	82.7915	Metabolism
Auranofin	COL	96.4316	49.9319	46.4997	95.842	50.5064	45.3356	46.4997	103.226	10.8506	92.3756	98.3359	9.16791	89.168	92.3756	Metabolism
Thonzonium bromide	COL	100.869	1.48417	99.3845	95.5647	3.95566	91.6091	99.3845	98.7453	-4.64201	103.387	-14.8354	0.758573	-15.594	103.387	Dermatology
Florfenicol	COL	82.8988	96.0423	-13.1436	93.8986	96.879	-2.98038	-2.98038	97.3106	33.6139	63.6966	97.6662	30.8154	66.8507	66.8507	Metabolism
Floxuridine	COL	99.9284	97.775	2.15342	97.8159	87.8813	9.93459	9.93459	89.766	31.6717	58.0943	55.5316	36.7603	18.7713	58.0943	Oncology
Moxonidine	COL	-3.04578	-2.47217	-0.573612	-12.0945	1.97212	-14.0666	-0.573612	-7.02934	1.67335	-8.70269	77.2367	-2.81834	80.055	80.055	Cardiovascular
(-)-Isoproterenol hydrochloride	COL	-0.324071	0.219346	-0.543416	1.77447	2.55539	-0.780926	-0.543416	2.47735	1.45192	1.02543	57.5718	-0.781989	58.3537	58.3537	Cardiovascular
Rifabutin	COL	96.5399	77.2514	19.2885	99.7138	70.3403	29.3735	29.3735	96.4175	11.0488	85.3687	99.1736	6.24076	92.9329	92.9329	Infectiology
Nadifloxacin	COL	99.4516	40.0378	59.4138	96.7945	31.9295	64.865	64.865	99.6019	10.0126	89.5893	65.1215	2.39529	62.7262	89.5893	Infectiology
Rifaximin	COL	100.491	70.1877	30.3028	61.597	73.6278	-12.0308	30.3028	99.8228	17.5624	82.2605	98.6309	19.4507	79.1802	82.2605	Infectiology
Sparfloxacin	COL	98.61	98.6902	-0.08022	99.7861	99.3849	0.40118	0.40118	99.1037	31.197	67.9068	99.6941	35.8487	63.8453	67.9068	Infectiology
Clarithromycin	COL	1.2265	4.78639	-3.55989	5.20896	1.59294	3.61602	3.61602	7.74842	2.44121	5.30722	78.0692	-0.95349	79.0227	79.0227	Infectiology
Rufloxacin	COL	94.1537	83.7241	10.4297	93.6368	82.7088	10.928	10.928	94.4141	16.3591	78.0549	98.7412	12.8757	85.8655	85.8655	Infectiology
Meclocycline sulfosalicylate	COL	8.66436	6.45324	2.21112	11.9728	8.01856	3.95424	3.95424	60.3504	-2.7191	63.0695	-4.51719	6.90093	-11.4181	63.0695	Infectiology
Quetiapine hemifumarate	COL	-9.29618	-1.2038	-8.09238	-6.81908	-5.30392	-1.51517	-1.51517	53.0987	-5.91533	59.0141	-6.29144	-0.329468	-5.96197	59.0141	Central Nervous System
