# Supplementary material for: Evaluation of a Library of FDA-Approved Drugs for Their Ability To Potentiate Antibiotics against Multidrug-Resistant Gram-Negative Pathogens
Source: Antimicrob Agents Chemother. 2019 Jul 25;63(8):e00769-19. doi: 10.1128/AAC.00769-19 (PMC6658780; doi:10.1128/AAC.00769-19)
Supplement: Supplemental file 5 [file AAC.00769-19-sd005.xlsx]

## Sheet: 20uM
Table S8: A. baumannii ARB hits at 20uM and 7uM with all antibiotics
Compound_ID	Ab	Inhib_20uM_n1	Inhib_20uM_DMSO_n1	Inhib_20uM_n1_corrected	Inhib_20uM_n2	Inhib_20uM_DMSO_n2	Inhib_20uM_n2_corrected	Inhib_20uM_max	Inhib_7uM_n1	Inhib_7uM_DMSO_n1	Inhib_7uM_n1_corrected	Inhib_7uM_n2	Inhib_7uM_DMSO_n2	Inhib_7uM_n2_corrected	Inhib_7uM_max	Therapeutic_class
Meropenem
Oxethazaine	MEM	-9.45522	-13.7589	4.30372	1.97873	-50.3411	52.3199	52.3199	1.77059	0.817819	0.952773	-10.3714	5.2355	-15.6069	0.952773	Neuromuscular
Erythromycin	MEM	97.5743	53.0214	44.5529	89.3306	57.5531	31.7775	44.5529	16.2201	13.4291	2.79099	11.5666	12.9728	-1.40614	2.79099	Infectiology
Antimycin A	MEM	-30.2784	-107.434	77.1556	-13.4972	-98.2842	84.787	84.787	-5.76485	-88.7649	83.0001	-46.4276	-97.7635	51.3359	83.0001	Infectiology
Alfacalcidol	MEM	-62.3809	-102.965	40.5836	-2.89509	-105.57	102.675	102.675	3.51223	-29.9308	33.443	-11.7953	2.72826	-14.5236	33.443	Metabolism
Zafirlukast	MEM	-5.40698	-211.474	206.067	4.80216	-1.49431	6.29647	206.067	0.518971	-200.328	200.847	0.459865	5.09111	-4.63125	200.847	Respiratory
Methyl benzethonium chloride	MEM	100.327	45.2528	55.0741	42.4026	28.701	13.7015	55.0741	-3.02941	-25.7941	22.7647	-0.0237759	2.44038	-2.46416	22.7647	Infectiology
Aprepitant	MEM	-28.262	-109.555	81.2927	-15.8801	-27.7878	11.9077	81.2927	-5.24145	0.758916	-6.00037	3.58456	-18.9201	22.5047	22.5047	Metabolism
Luteolin	MEM	-6.33786	-4.46094	-1.87692	-2.51706	-60.5735	58.0564	58.0564	-1.2387	2.66889	-3.90759	12.6842	-7.80327	20.4875	20.4875	Respiratory
Sulbactam	MEM	82.8754	19.5307	63.3447	100.292	8.20466	92.0876	92.0876	20.5299	-0.926065	21.4559	25.8213	-1.88424	27.7055	27.7055	Infectiology
Clarithromycin	MEM	98.4515	48.1586	50.2929	65.4696	43.4094	22.0602	50.2929	21.0075	22.2738	-1.26625	15.9467	25.8122	-9.86552	-1.26625	Infectiology
Tegaserod maleate	MEM	42.5276	24.2985	18.2292	71.3705	-56.671	128.042	128.042	10.4328	7.22295	3.20988	19.2114	9.15155	10.0598	10.0598	Gastroenterology
Histamine dihydrochloride	MEM	100.377	8.95726	91.42	87.4748	22.9433	64.5315	91.42	-4.55597	2.53562	-7.09159	-1.36105	-4.75705	3.396	3.396	Oncology
Dinoprost trometamol	MEM	-1.55134	-4.69085	3.13952	10.8256	-136.195	147.021	147.021	4.7454	0.909618	3.83579	0.882316	-1.44391	2.32623	3.83579	Endocrinology
Ciprofloxacin
Oxethazaine	CIP	22.9895	-13.7589	36.7484	14.9483	-50.3411	65.2895	65.2895	-3.01153	0.817819	-3.82935	-3.49414	5.2355	-8.72964	-3.82935	Neuromuscular
Antimycin A	CIP	-20.5142	-107.434	86.9198	-20.68	-98.2842	77.6042	86.9198	-22.1004	-88.7649	66.6646	-17.7924	-97.7635	79.9711	79.9711	Infectiology
Dequalinium dichloride	CIP	69.3206	10.1593	59.1613	59.6783	6.51905	53.1592	59.1613	28.7466	3.7519	24.9947	27.9597	-1.41665	29.3764	29.3764	Infectiology
Grepafloxacin	CIP	52.1602	10.0048	42.1553	34.0968	1.33564	32.7612	42.1553	9.07315	2.42131	6.65184	12.2465	7.21575	5.03071	6.65184	Infectiology
Alfacalcidol	CIP	-59.7462	-102.965	43.2183	-19.0485	-105.57	86.5217	86.5217	-26.2722	-29.9308	3.65856	-1.66987	2.72826	-4.39813	3.65856	Metabolism
Zafirlukast	CIP	-1.83573	-211.474	209.639	-14.0069	-1.49431	-12.5126	209.639	3.8175	-200.328	204.146	-6.78376	5.09111	-11.8749	204.146	Respiratory
Aprepitant	CIP	-43.7231	-109.555	65.8316	-17.051	-27.7878	10.7368	65.8316	-13.6196	0.758916	-14.3785	-0.437834	-18.9201	18.4823	18.4823	Metabolism
Luteolin	CIP	-2.02973	-4.46094	2.4312	0.468434	-60.5735	61.0419	61.0419	-2.52288	2.66889	-5.19177	5.35932	-7.80327	13.1626	13.1626	Respiratory
Sparfloxacin	CIP	59.0906	10.0615	49.0292	37.5227	6.87256	30.6501	49.0292	6.0724	13.3916	-7.31918	10.1954	2.56455	7.63083	7.63083	Infectiology
Gatifloxacin	CIP	62.9969	8.16204	54.8349	43.7323	8.71333	35.019	54.8349	12.2935	-0.510563	12.8041	5.78901	13.1227	-7.3337	12.8041	Infectiology
Moxifloxacin	CIP	80.1419	12.6166	67.5253	72.0003	17.0706	54.9297	67.5253	19.4117	3.09489	16.3168	14.0158	1.48853	12.5273	16.3168	Infectiology
Tegaserod maleate	CIP	31.3253	24.2985	7.02681	34.0575	-56.671	90.7285	90.7285	9.60319	7.22295	2.38024	8.05173	9.15155	-1.09982	2.38024	Gastroenterology
Besifloxacin hydrochloride	CIP	53.5362	2.53346	51.0028	40.9329	-1.40343	42.3363	51.0028	6.51678	2.26213	4.25465	15.8533	-2.27255	18.1259	18.1259	Ophthalmology
Dinoprost trometamol	CIP	-6.53556	-4.69085	-1.84471	4.27103	-136.195	140.466	140.466	-1.93041	0.909618	-2.84003	10.1181	-1.44391	11.562	11.562	Endocrinology
Gentamicin
Oxethazaine	GEN	-15.2824	-13.7589	-1.52346	-13.6296	-50.3411	36.7115	36.7115	-12.093	0.817819	-12.9108	-60.5006	5.2355	-65.7361	-12.9108	Neuromuscular
Antimycin A	GEN	-56.4446	-107.434	50.9894	-78.4429	-98.2842	19.8412	50.9894	-127.86	-88.7649	-39.0951	-66.4114	-97.7635	31.352	31.352	Infectiology
Alfacalcidol	GEN	-89.4157	-102.965	13.5488	-71.414	-105.57	34.1562	34.1562	-89.7453	-29.9308	-59.8145	-33.3877	2.72826	-36.1159	-36.1159	Metabolism
Zafirlukast	GEN	-12.581	-211.474	198.893	-49.803	-1.49431	-48.3087	198.893	0.597433	-200.328	200.925	-1.69947	5.09111	-6.79059	200.925	Respiratory
Nafcillin sodium salt monohydrate	GEN	1.05706	-30.192	31.249	-7.49631	-0.528227	-6.96808	31.249	0.43943	-1.37321	1.81264	-0.155518	-4.76635	4.61083	4.61083	Metabolism
Luteolin	GEN	2.70562	-4.46094	7.16655	-4.65113	-60.5735	55.9224	55.9224	2.96334	2.66889	0.294453	-3.95736	-7.80327	3.84591	3.84591	Respiratory
Nelfinavir mesylate	GEN	3.64752	-31.1212	34.7687	0.789478	8.04295	-7.25347	34.7687	6.39318	4.37221	2.02097	5.29075	3.04917	2.24159	2.24159	Infectiology
Tolcapone	GEN	7.71603	-26.6554	34.3714	1.29967	-1.45912	2.75879	34.3714	4.25513	0.646306	3.60882	2.46679	2.80159	-0.334803	3.60882	Central Nervous System
Dinoprost trometamol	GEN	-1.01372	-4.69085	3.67713	-9.65592	-136.195	126.539	126.539	-9.77566	0.909618	-10.6853	-0.124184	-1.44391	1.31973	1.31973	Endocrinology
Tigecycline
Oxethazaine	TGC	20.3241	-13.7589	34.083	20.7627	-50.3411	71.1038	71.1038	4.35365	0.817819	3.53583	8.46426	5.2355	3.22877	3.53583	Neuromuscular
Antimycin A	TGC	-80.1498	-107.434	27.2842	5.79572	-98.2842	104.08	104.08	-4.81327	-88.7649	83.9517	-7.75942	-97.7635	90.004	90.004	Infectiology
Alfacalcidol	TGC	-85.5061	-102.965	17.4584	-62.4262	-105.57	43.144	43.144	-107.891	-29.9308	-77.9603	-0.259901	2.72826	-2.98816	-2.98816	Metabolism
Zafirlukast	TGC	1.03103	-211.474	212.505	-109.383	-1.49431	-107.889	212.505	-1.91138	-200.328	198.417	-7.36358	5.09111	-12.4547	198.417	Respiratory
Nisoldipine	TGC	-2.22718	5.29875	-7.52593	-2.79145	-40.8219	38.0304	38.0304	1.28829	7.43213	-6.14383	-5.21317	15.3853	-20.5985	-6.14383	Cardiovascular
Aprepitant	TGC	-64.4184	-109.555	45.1363	-10.9204	-27.7878	16.8674	45.1363	-2.99517	0.758916	-3.75408	-13.3291	-18.9201	5.59106	5.59106	Metabolism
Raloxifene hydrochloride	TGC	-73.9688	-3.48723	-70.4816	17.8833	-28.7961	46.6793	46.6793	-4.03367	8.01806	-12.0517	-1.08564	0.545047	-1.63069	-1.63069	Endocrinology
Luteolin	TGC	-2.83658	-4.46094	1.62436	0.326955	-60.5735	60.9004	60.9004	4.67741	2.66889	2.00853	4.12981	-7.80327	11.9331	11.9331	Respiratory
Nelfinavir mesylate	TGC	23.7997	-31.1212	54.9209	16.6344	8.04295	8.59145	54.9209	-0.855919	4.37221	-5.22813	2.55915	3.04917	-0.490018	-0.490018	Infectiology
Tegaserod maleate	TGC	30.9458	24.2985	6.64734	38.0435	-56.671	94.7144	94.7144	3.78925	7.22295	-3.4337	14.0695	9.15155	4.91799	4.91799	Gastroenterology
Dinoprost trometamol	TGC	1.7809	-4.69085	6.47175	0.712353	-136.195	136.908	136.908	-4.45865	0.909618	-5.36827	-0.637138	-1.44391	0.806774	0.806774	Endocrinology
Colistin
Sulfaphenazole	COL	-2.01492	94.0068	-96.0217	96.5875	10.3164	86.271	86.271	-5.10029	0.00439612	-5.10469	13.7121	4.91423	8.79791	8.79791	Infectiology
Dapsone	COL	-6.75125	94.0758	-100.827	96.1177	9.38982	86.7279	86.7279	-4.22769	16.1371	-20.3648	8.51646	7.36935	1.14711	1.14711	Infectiology
Troleandomycin	COL	17.6766	35.5926	-17.916	99.9114	1.98792	97.9234	97.9234	9.07221	-2.00228	11.0745	99.9537	6.6976	93.2561	93.2561	Infectiology
Dicyclomine hydrochloride	COL	2.75125	-4.98857	7.73982	99.9645	1.36973	98.5948	98.5948	2.1314	-12.3878	14.5192	-1.45506	5.16214	-6.6172	14.5192	Gastroenterology
Triflupromazine hydrochloride	COL	17.6368	-2.03941	19.6762	99.938	1.26236	98.6756	98.6756	-1.14844	6.25331	-7.40175	6.93644	5.13816	1.79829	1.79829	Central Nervous System
Oxethazaine	COL	96.7413	80.5976	16.1437	100.071	-9.53502	109.606	109.606	4.83953	-2.16071	7.00023	100.004	0.459839	99.5442	99.5442	Neuromuscular
Chlorpromazine hydrochloride	COL	4.19404	-6.68737	10.8814	99.9291	-1.06402	100.993	100.993	33.4453	-13.1095	46.5548	-1.50257	7.06546	-8.56803	46.5548	Cardiovascular
Miconazole	COL	5.86567	2.97053	2.89515	100.074	-11.6399	111.714	111.714	2.24173	-7.88363	10.1254	99.8673	-0.800127	100.667	100.667	Infectiology
Thioridazine hydrochloride	COL	9.93532	7.88534	2.04998	100.048	0.561379	99.4867	99.4867	31.4594	11.3521	20.1073	99.8988	5.33946	94.5593	94.5593	Central Nervous System
Azacyclonol	COL	-2.59205	-0.0496426	-2.54241	82.6045	-6.13935	88.7439	88.7439	1.1986	10.9698	-9.77118	-11.1014	3.30084	-14.4023	-9.77118	Central Nervous System
Disulfiram	COL	45.9353	111.567	-65.6318	99.9474	-3.54642	103.494	103.494	1.50953	10.9532	-9.44362	59.321	3.39673	55.9243	55.9243	Metabolism
Danazol	COL	-4.9005	-1.1345	-3.766	99.9081	0.15552	99.7525	99.7525	-10.4162	-10.1988	-0.21744	10.4112	2.32117	8.09006	8.09006	Endocrinology
Tioconazole	COL	22.7434	11.5919	11.1515	100.237	-6.07653	106.313	106.313	10.3599	-1.36759	11.7275	100.036	2.36573	97.6699	97.6699	Infectiology
Perphenazine	COL	13.8845	3.31789	10.5666	100.079	0.374263	99.7046	99.7046	5.53685	3.84503	1.69182	27.8352	5.31489	22.5203	22.5203	Central Nervous System
Mefloquine hydrochloride	COL	20.9204	17.9133	3.00708	100.166	-1.19521	101.362	101.362	-7.42327	5.68233	-13.1056	24.2171	8.00831	16.2088	16.2088	Infectiology
Isoconazole	COL	17.097	42.9009	-25.8039	100.219	-3.18763	103.407	103.407	-5.35332	2.78089	-8.13421	100.055	1.73434	98.3209	98.3209	Infectiology
Astemizole	COL	2.02995	-0.769485	2.79944	100.096	-0.717281	100.814	100.814	-2.44724	0.369952	-2.81719	24.016	8.5438	15.4722	15.4722	Allergology
Tamoxifen citrate	COL	32.4202	8.63809	23.7821	100.123	-3.87563	103.998	103.998	-15.6929	0.88539	-16.5783	100.037	3.98018	96.0572	96.0572	Endocrinology
Didanosine	COL	99.2018	0.115836	99.086	7.8696	-4.02964	11.8992	99.086	19.3025	-3.41274	22.7153	1.16077	3.68446	-2.5237	22.7153	Infectiology
Josamycin	COL	33.5041	16.7135	16.7906	100.166	11.8475	88.319	88.319	11.2369	3.54574	7.69112	100.048	11.6688	88.3788	88.3788	Infectiology
Nitrofurantoin	COL	20.0335	-4.19494	24.2284	91.2365	-1.06701	92.3035	92.3035	0.0305772	-5.79042	5.821	0.53991	4.7874	-4.24749	5.821	Infectiology
Clotrimazole	COL	5.49514	-6.03896	11.5341	99.9074	-5.93555	105.843	105.843	4.79193	-6.89433	11.6863	100.305	1.16958	99.1359	99.1359	Infectiology
Clomipramine hydrochloride	COL	20.1679	1.96509	18.2028	99.8809	-1.17258	101.054	101.054	1.81897	-7.16099	8.97996	24.2188	6.22844	17.9904	17.9904	Central Nervous System
Fendiline hydrochloride	COL	9.81682	3.30052	6.5163	99.9339	-1.61635	101.55	101.55	1.59404	-4.26218	5.85622	89.6094	7.06895	82.5404	82.5404	Cardiovascular
Perhexiline maleate	COL	21.4558	-2.80185	24.2577	99.8104	-3.06488	102.875	102.875	11.9407	-3.95252	15.8933	100.106	4.05583	96.0507	96.0507	Cardiovascular
Pimethixene maleate	COL	7.5081	4.60211	2.90599	99.9162	-1.4789	101.395	101.395	-2.62091	-3.66006	1.03915	3.49055	7.20374	-3.71319	1.03915	Allergology
Econazole nitrate	COL	3.78744	-6.67287	10.4603	100.137	-5.79164	105.928	105.928	-0.352073	-12.5199	12.1678	100.008	-1.13784	101.146	101.146	Infectiology
Clemastine fumarate	COL	18.651	-1.22976	19.8808	94.0686	0.0796793	93.9889	93.9889	7.19768	-3.17836	10.376	34.0961	4.2144	29.8817	29.8817	Allergology
Pimozide	COL	18.6987	12.2597	6.43907	99.5811	-1.38142	100.962	100.962	2.00479	-12.3221	14.3268	99.2187	4.95183	94.2669	94.2669	Central Nervous System
Amodiaquin dihydrochloride dihydrate	COL	25.6821	22.2753	3.40683	99.8809	5.34349	94.5375	94.5375	12.9187	0.348374	12.5703	93.8539	7.58435	86.2695	86.2695	Infectiology
Flunarizine dihydrochloride	COL	-0.0286252	2.40459	-2.43321	88.2739	-1.92158	90.1955	90.1955	1.65273	-3.94391	5.59664	72.5249	5.65754	66.8673	66.8673	Central Nervous System
Trifluoperazine dihydrochloride	COL	-0.248051	-9.44513	9.19707	99.9691	-1.95133	101.92	101.92	5.86768	-11.7371	17.6048	99.9028	2.27174	97.6311	97.6311	Central Nervous System
Fluphenazine dihydrochloride	COL	-8.56708	-10.789	2.22192	99.8633	-2.78721	102.651	102.651	-3.18811	-12.5629	9.3748	99.1956	6.46632	92.7292	92.7292	Central Nervous System
Zidovudine, AZT	COL	96.6323	3.90203	92.7303	6.79843	-1.83523	8.63366	92.7303	98.1859	-9.11371	107.3	-6.49606	4.21849	-10.7146	107.3	Infectiology
Chlorprothixene hydrochloride	COL	4.16905	1.75484	2.41421	100.027	2.24519	97.7814	97.7814	-4.87019	-2.50396	-2.36623	17.7194	4.40242	13.317	13.317	Central Nervous System
Bepridil hydrochloride	COL	-0.286207	-2.0739	1.78769	100.053	-2.14893	102.202	102.202	1.24198	-6.79898	8.04096	5.62659	4.97021	0.656377	8.04096	Cardiovascular
Benzbromarone	COL	5.50467	10.9731	-5.46846	99.7961	-0.531546	100.328	100.328	5.8579	4.62507	1.23283	96.3327	5.75393	90.5788	90.5788	Cardiovascular
Methiothepin maleate	COL	3.14196	-5.83476	8.97672	100.035	3.87177	96.163	96.163	11.6177	4.55638	7.06135	100.263	8.06138	92.2019	92.2019	Central Nervous System
Clofazimine	COL	-2.10614	13.3011	-15.4072	98.8787	-2.16963	101.048	101.048	0.324574	-1.93748	2.26205	5.57019	5.36631	0.203883	2.26205	Infectiology
Nefazodone hydrochloride	COL	5.97316	16.1936	-10.2205	99.9565	9.99521	89.9613	89.9613	-10.2267	3.87938	-14.1061	56.0273	11.0427	44.9847	44.9847	Central Nervous System
Lidoflazine	COL	18.4621	-0.42936	18.8914	99.9392	-5.11318	105.052	105.052	-0.633689	-7.0595	6.42581	3.62699	3.55369	0.073308	6.42581	Cardiovascular
Nicardipine hydrochloride	COL	20.2969	0.92652	19.3704	98.6179	-1.65426	100.272	100.272	-7.51674	0.378579	-7.89532	-2.85748	7.25842	-10.1159	-7.89532	Cardiovascular
GBR 12909 dihydrochloride	COL	15.5914	-7.4618	23.0532	99.7827	-0.849323	100.632	100.632	0.479146	-16.395	16.8741	9.81598	4.07839	5.73759	16.8741	Central Nervous System
Dequalinium dichloride	COL	35.4	15.9701	19.4299	100.119	-1.6827	101.802	101.802	14.4204	4.22777	10.1926	25.1363	8.10769	17.0286	17.0286	Infectiology
Ketoconazole	COL	5.5983	-0.663487	6.26179	97.1644	-3.24209	100.406	100.406	5.06441	1.01931	4.0451	-3.76835	2.1528	-5.92115	4.0451	Infectiology
Fusidic acid sodium salt	COL	8.89316	-4.17952	13.0727	100.013	1.32661	98.6866	98.6866	5.559	-3.53963	9.09863	99.6905	6.63283	93.0577	93.0577	Infectiology
Clomiphene citrate (Z,E)	COL	21.1453	10.5523	10.593	99.925	-3.11678	103.042	103.042	1.95261	-7.36743	9.32004	99.9683	1.4471	98.5212	98.5212	Endocrinology
Prochlorperazine dimaleate	COL	5.68708	-3.8668	9.55388	99.9691	-1.5923	101.561	101.561	-7.4446	-1.4322	-6.0124	100.017	4.59502	95.4225	95.4225	Central Nervous System
Testosterone propionate	COL	0.177369	-0.276611	0.45398	93.4369	-3.39552	96.8325	96.8325	-4.22148	-10.0869	5.86545	4.73162	2.4083	2.32332	5.86545	Endocrinology
Haloprogin	COL	13.0863	14.989	-1.90265	99.9781	0.146116	99.832	99.832	-3.07945	6.54101	-9.62045	99.9803	3.78674	96.1936	96.1936	Infectiology
Butoconazole nitrate	COL	6.82893	5.43996	1.38897	100.652	-6.3686	107.021	107.021	4.39482	-41.5871	45.9819	100.081	2.02013	98.0612	98.0612	Infectiology
Amiodarone hydrochloride	COL	-4.35553	6.66666	-11.0222	100.311	0.436503	99.8744	99.8744	-1.11145	-11.8255	10.714	100.204	2.81233	97.3914	97.3914	Cardiovascular
Bacampicillin hydrochloride	COL	86.6378	5.1834	81.4544	47.0797	1.53747	45.5422	81.4544	-4.74152	2.46148	-7.203	4.15797	8.69049	-4.53252	-4.53252	Infectiology
Erlotinib	COL	6.94718	2.08859	4.85859	99.8905	-2.17667	102.067	102.067	-2.8449	2.22911	-5.07401	-0.844905	7.18529	-8.03019	-5.07401	Oncology
Suloctidil	COL	95.2207	15.2936	79.9271	99.9256	-0.653843	100.579	100.579	0.0611666	5.2156	-5.15443	56.8433	3.26389	53.5794	53.5794	Neuromuscular
Zotepine	COL	11.3914	2.30507	9.08634	99.9431	-0.638125	100.581	100.581	0.101961	-6.5152	6.61716	3.57796	7.82699	-4.24903	6.61716	Central Nervous System
Meclozine dihydrochloride	COL	7.74537	7.66887	0.076505	100.101	1.20486	98.8958	98.8958	3.91556	-6.19675	10.1123	46.1523	6.87634	39.2759	39.2759	Allergology
Efavirenz	COL	-1.96099	-7.74103	5.78004	100.057	-5.16316	105.22	105.22	-15.0709	-3.69223	-11.3787	100.008	4.75322	95.2547	95.2547	Infectiology
Niridazole	COL	98.6894	1.34091	97.3485	6.08048	-2.3908	8.47128	97.3485	37.6772	-8.47122	46.1484	-2.85056	2.06726	-4.91782	46.1484	Infectiology
Felodipine	COL	-1.09382	0.185396	-1.27921	85.9068	0.0232429	85.8835	85.8835	-7.49465	-6.71097	-0.783677	5.55814	3.49874	2.05939	2.05939	Neuromuscular
Daunorubicin hydrochloride	COL	97.566	30.912	66.654	86.0814	-0.701103	86.7825	86.7825	1.90679	-2.61641	4.5232	2.31671	7.85075	-5.53404	4.5232	Infectiology
Vancomycin hydrochloride	COL	7.8242	4.67829	3.14591	99.9781	0.103316	99.8748	99.8748	-5.05761	-2.866	-2.19161	4.18914	2.6222	1.56694	1.56694	Infectiology
Dimethisoquin hydrochloride	COL	14.7586	10.3005	4.45811	100.035	0.491304	99.5442	99.5442	-0.0586866	-5.67242	5.61373	15.1482	6.34572	8.80251	8.80251	Neuromuscular
Sertindole	COL	13.8523	26.383	-12.5306	100.062	-2.50493	102.567	102.567	2.4742	-2.66239	5.13659	100.031	7.2334	92.7979	92.7979	Central Nervous System
Oxiconazole Nitrate	COL	11.5369	7.38283	4.15411	100.375	-5.50661	105.881	105.881	1.4271	-4.72668	6.15378	100.149	0.876193	99.2725	99.2725	Infectiology
Nilvadipine	COL	6.26912	-4.43309	10.7022	97.9141	-2.56395	100.478	100.478	-5.79598	-5.34601	-0.449972	-1.08305	4.08755	-5.1706	-0.449972	Cardiovascular
Loratadine	COL	11.4284	2.07449	9.35394	100.165	-2.31345	102.479	102.479	-6.32147	-9.83877	3.5173	1.09363	6.08976	-4.99613	3.5173	Allergology
Tylosin	COL	12.0992	2.15104	9.9482	99.9691	3.22926	96.7399	96.7399	-12.3905	6.02555	-18.4161	100.165	13.2696	86.895	86.895	Infectiology
Hexestrol	COL	-2.18506	-6.36013	4.17507	100.066	-2.45583	102.522	102.522	-10.0206	-6.12878	-3.89183	100.057	7.86187	92.1955	92.1955	Endocrinology
Famprofazone	COL	-2.47114	2.68351	-5.15465	98.5668	-4.62562	103.192	103.192	-6.81607	1.35478	-8.17085	-0.871915	7.78258	-8.6545	-8.17085	Central Nervous System
Methyl benzethonium chloride	COL	57.8031	99.9746	-42.1715	100.119	-2.10271	102.222	102.222	17.4601	-4.3654	21.8255	100.12	2.66027	97.4598	97.4598	Infectiology
Benzethonium chloride	COL	96.858	4.47533	92.3827	100.075	-2.02216	102.097	102.097	12.0711	-10.7651	22.8362	100.13	6.03815	94.0918	94.0918	Infectiology
Trioxsalen	COL	11.8033	4.88104	6.92225	100.04	-0.41757	100.457	100.457	-1.02524	2.9117	-3.93694	-4.31047	4.86461	-9.17507	-3.93694	Dermatology
Sulfachloropyridazine	COL	-1.23803	92.3256	-93.5636	94.4126	13.4959	80.9167	80.9167	-9.14477	9.28562	-18.4304	8.41574	7.2196	1.19614	1.19614	Infectiology
Liranaftate	COL	-4.88804	2.15104	-7.03908	100.666	-1.12733	101.793	101.793	-2.01442	-0.0731119	-1.94131	100.087	5.03905	95.048	95.048	Infectiology
Ebselen	COL	19.0342	52.6265	-33.5922	84.3403	2.97313	81.3671	81.3671	4.0134	6.46424	-2.45084	98.8671	4.78531	94.0818	94.0818	Metabolism
Diethylstilbestrol	COL	-0.212094	-0.240887	0.0287929	100.207	1.03772	99.1696	99.1696	-9.0005	-4.01274	-4.98777	0.450779	7.12446	-6.67368	-4.98777	Endocrinology
Sulfapyridine	COL	-2.52048	93.044	-95.5645	95.568	5.04547	90.5225	90.5225	7.00155	19.0228	-12.0213	5.55935	7.75087	-2.19151	-2.19151	Metabolism
Sulfameter	COL	5.55884	94.9541	-89.3953	96.6352	11.3113	85.3239	85.3239	-11.3086	14.1886	-25.4972	30.4119	5.03113	25.3808	25.3808	Metabolism
Proadifen hydrochloride	COL	9.34937	5.14305	4.20631	79.8686	-1.6121	81.4807	81.4807	10.6205	-4.54604	15.1665	-3.37376	3.93689	-7.31064	15.1665	Neuromuscular
Furazolidone	COL	100.38	7.42565	92.9541	96.2623	7.44729	88.815	92.9541	90.0618	-7.05951	97.1213	-3.03558	7.53667	-10.5723	97.1213	Metabolism
Sulconazole nitrate	COL	17.6433	11.5204	6.1229	100.252	-5.75568	106.008	106.008	11.0098	-7.77214	18.7819	100.016	0.906317	99.1101	99.1101	Metabolism
Raloxifene hydrochloride	COL	11.2903	36.948	-25.6577	99.8104	-2.00457	101.815	101.815	5.42504	-6.26641	11.6914	95.2103	4.28577	90.9245	90.9245	Endocrinology
Ciclesonide	COL	-12.6122	7.4758	-20.088	84.7195	3.04798	81.6716	81.6716	-7.50644	-1.69026	-5.81618	19.3825	5.45931	13.9232	13.9232	Respiratory
Paromomycin sulfate	COL	95.1909	37.3959	57.7949	97.3143	0.451468	96.8629	96.8629	8.04225	8.94154	-0.89929	12.4655	8.42485	4.04067	4.04067	Metabolism
Reserpine	COL	2.60925	5.92909	-3.31984	98.2404	-2.61302	100.853	100.853	-2.52962	3.23857	-5.76819	-0.482169	5.68926	-6.17142	-5.76819	Central Nervous System
Dehydroisoandosterone 3-acetate	COL	-1.76524	-2.71626	0.951025	100.035	2.94244	97.0924	97.0924	-4.41404	-7.29111	2.87707	2.68032	8.23628	-5.55596	2.87707	Endocrinology
Toremifene	COL	16.7259	1.02595	15.6999	100.052	0.343947	99.7082	99.7082	-7.34157	-12.3686	5.02705	77.9515	6.82912	71.1224	71.1224	Endocrinology
Enilconazole	COL	1.04975	16.7288	-15.679	99.5315	-3.07156	102.603	102.603	5.45136	0.103276	5.34809	3.11806	5.06219	-1.94413	5.34809	Metabolism
Floxuridine	COL	97.8159	3.62798	94.1879	6.08144	-1.53368	7.61512	94.1879	55.5316	-5.65454	61.1861	-3.04138	5.61673	-8.65811	61.1861	Oncology
Indatraline hydrochloride	COL	13.9652	7.29204	6.67313	100.031	1.32127	98.7093	98.7093	8.84153	-3.01231	11.8538	19.0352	6.07621	12.959	12.959	Central Nervous System
Naftopidil dihydrochloride	COL	-3.14925	4.31749	-7.46674	99.9343	-2.85044	102.785	102.785	-3.42528	-6.30864	2.88337	13.6441	5.07803	8.56612	8.56612	Cardiovascular
Zuclopenthixol dihydrochloride	COL	1.35821	10.1853	-8.82713	100.14	-1.19952	101.34	101.34	2.06119	2.88066	-0.819471	99.9263	6.92136	93.0049	93.0049	Central Nervous System
Apramycin	COL	98.602	52.4739	46.1281	89.2122	5.14504	84.0671	84.0671	17.8485	12.4246	5.4239	6.28416	4.24392	2.04024	5.4239	Metabolism
Flucloxacillin sodium	COL	3.53731	0.48817	3.04914	96.7049	0.330445	96.3745	96.3745	0.426284	2.69776	-2.27147	96.6838	6.87341	89.8104	89.8104	Metabolism
Deptropine citrate	COL	4.71144	2.16779	2.54365	100.096	1.06337	99.033	99.033	0.476431	0.843826	-0.367395	83.5815	5.07512	78.5064	78.5064	Allergology
Sertraline	COL	0.283576	3.54129	-3.25772	99.1061	4.0636	95.0425	95.0425	-2.18154	2.08255	-4.26409	3.96944	4.93926	-0.969814	-0.969814	Central Nervous System
Tribenoside	COL	-11.1493	0.786026	-11.9353	99.9562	1.26511	98.6911	98.6911	-5.94282	-6.25598	0.313162	2.55079	-1.85422	4.40501	4.40501	Cardiovascular
Tocainide hydrochloride	COL	-1.29851	14.281	-15.5795	92.7964	-3.11463	95.9111	95.9111	-0.356061	10.1634	-10.5194	-7.47215	5.17104	-12.6432	-10.5194	Cardiovascular
Risperidone	COL	6.12437	13.3957	-7.27129	98.6241	1.36898	97.2552	97.2552	-0.857565	9.44839	-10.306	-2.03333	1.39866	-3.43199	-3.43199	Central Nervous System
Sertaconazole nitrate	COL	25.0334	34.4208	-9.38743	100.737	-2.72628	103.463	103.463	21.4073	15.7886	5.61869	100.329	-1.5026	101.831	101.831	Metabolism
Pivmecillinam hydrochloride	COL	9.14902	83.172	-74.023	90.7259	9.58408	81.1418	81.1418	5.97525	66.3498	-60.3746	45.9808	11.2794	34.7015	34.7015	Metabolism
Estradiol Valerate	COL	-8.69154	9.05179	-17.7433	100.316	4.70298	95.6125	95.6125	-5.97292	3.32959	-9.30252	99.9753	1.97411	98.0012	98.0012	Endocrinology
Bromhexine hydrochloride	COL	3.99503	18.9558	-14.9608	100.552	1.70998	98.8421	98.8421	1.63992	18.4104	-16.7705	-2.15265	3.62053	-5.77317	-5.77317	Respiratory
Anethole-trithione	COL	6.8607	2.68905	4.17164	99.3866	1.25046	98.1361	98.1361	9.54363	-1.29276	10.8364	2.04142	3.46867	-1.42726	10.8364	Metabolism
Diclazuril	COL	10.1841	-0.786036	10.9701	100.044	-3.76383	103.808	103.808	8.2297	2.56474	5.66496	-2.75619	4.49968	-7.25587	5.66496	Metabolism
Mitotane	COL	7.46766	-2.12642	9.59409	97.6864	2.51896	95.1675	95.1675	8.34002	-6.49707	14.8371	-1.71562	4.33185	-6.04747	14.8371	Endocrinology
Aripiprazole	COL	18.1045	2.02714	16.0773	100.552	6.22329	94.3288	94.3288	2.74323	-2.6562	5.39943	99.9571	5.0032	94.9539	94.9539	Central Nervous System
Bifonazole	COL	28.0149	28.0159	-0.00096	100.28	-3.01414	103.295	103.295	10.2257	-0.153812	10.3795	99.9885	2.83727	97.1512	97.1512	Infectiology
Cilnidipine	COL	8.62189	9.92884	-1.30695	100.482	0.903002	99.579	99.579	8.14945	-3.75359	11.903	100.093	4.71547	95.3771	95.3771	Cardiovascular
Nelfinavir mesylate	COL	-4.42452	2.68905	-7.11358	86.7584	0.629234	86.1292	86.1292	2.65116	4.90086	-2.2497	2.38109	1.9741	0.406991	0.406991	Infectiology
Amorolfine hydrochloride	COL	9.36144	18.0126	-8.65113	93.0506	0.727985	92.3226	92.3226	1.34596	1.29276	0.053199	-2.46577	5.43479	-7.90056	0.053199	Infectiology
Avobenzone	COL	6.21797	46.5663	-40.3483	97.7215	7.19828	90.5232	90.5232	-1.18284	42.9771	-44.1599	28.4096	11.0214	17.3882	17.3882	Dermatology
Algestone acetophenide	COL	-13.8648	11.625	-25.4898	99.7721	2.57124	97.2009	97.2009	-15.1321	3.12175	-18.2538	9.99848	5.1071	4.89138	4.89138	Endocrinology
Phenothiazine	COL	15.7264	3.33934	12.387	87.859	0.618767	87.2403	87.2403	7.12638	4.65616	2.47022	3.94986	2.17064	1.77922	2.47022	Central Nervous System
Epirubicin hydrochloride	COL	42.2743	82.3432	-40.0689	95.8374	1.84375	93.9936	93.9936	-0.265124	15.2014	-15.4665	7.81586	9.08728	-1.27142	-1.27142	Oncology
Lomerizine hydrochloride	COL	8.95743	10.8804	-1.92294	100.184	0.880802	99.3032	99.3032	-3.54849	-0.345017	-3.20347	6.19251	6.60966	-0.417147	-0.417147	Central Nervous System
Ceftibuten	COL	94.6787	14.6616	80.0172	38.0948	0.489829	37.605	80.0172	45.3961	5.7821	39.614	-3.70418	5.67456	-9.37874	39.614	Infectiology
Triclabendazole	COL	19.5802	26.1459	-6.56574	100.298	0.971718	99.3263	99.3263	-0.591421	1.58374	-2.17516	99.6512	7.69661	91.9546	91.9546	Infectiology
Prenylamine lactate	COL	6.7698	-1.68772	8.45752	100.039	1.50868	98.5307	98.5307	-5.09841	-6.96274	1.86433	15.3477	8.63503	6.71272	6.71272	Cardiovascular
Spiramycin	COL	45.9258	18.455	27.4708	99.9868	14.5836	85.4032	85.4032	0.93251	-5.09656	6.02907	99.9793	11.0415	88.9378	88.9378	Metabolism
Pyrvinium pamoate	COL	5.69652	-0.968065	6.66458	103.672	18.6404	85.0315	85.0315	5.1003	3.11343	1.98687	101.265	8.47186	92.7928	92.7928	Metabolism
Thiethylperazine dimalate	COL	6.41099	15.7849	-9.37394	99.9202	0.0069454	99.9133	99.9133	2.20037	-7.18623	9.3866	99.8675	6.61762	93.2498	93.2498	Central Nervous System

## Sheet: 7uM
Compound_ID	Ab	Inhib_20uM_n1	Inhib_20uM_DMSO_n1	Inhib_20uM_n1_corrected	Inhib_20uM_n2	Inhib_20uM_DMSO_n2	Inhib_20uM_n2_corrected	Inhib_20uM_max	Inhib_7uM_n1	Inhib_7uM_DMSO_n1	Inhib_7uM_n1_corrected	Inhib_7uM_n2	Inhib_7uM_DMSO_n2	Inhib_7uM_n2_corrected	Inhib_7uM_max	Therapeutic_class
Meropenem
Tetracycline hydrochloride	MEM	82.0617	57.0329	25.0289	92.7578	54.8819	37.8759	37.8759	24.3485	20.5974	3.75112	51.1406	10.5375	40.6031	40.6031	Infectiology
Chlorhexidine	MEM	99.3998	99.3235	0.07627	99.9331	100.026	-0.09279	0.07627	85.979	19.6551	66.3239	100.02	22.3857	77.6345	77.6345	Infectiology
Ivermectin	MEM	5.58544	5.8865	-0.30106	-17.2564	2.66563	-19.922	-0.30106	4.99841	8.27982	-3.28141	2.07787	-116.76	118.837	118.837	Infectiology
Antimycin A	MEM	-30.2784	-107.434	77.1556	-13.4972	-98.2842	84.787	84.787	-5.76485	-88.7649	83.0001	-46.4276	-97.7635	51.3359	83.0001	Infectiology
Cyclosporin A	MEM	-0.682868	-10.7536	10.0707	5.1127	-13.5735	18.6862	18.6862	-8.98959	-13.176	4.18642	-6.96212	-92.451	85.4889	85.4889	Immunology
Zafirlukast	MEM	-5.40698	-211.474	206.067	4.80216	-1.49431	6.29647	206.067	0.518971	-200.328	200.847	0.459865	5.09111	-4.63125	200.847	Respiratory
Glimepiride	MEM	-15.0079	-1.34018	-13.6677	1.78881	0.701343	1.08747	1.08747	-11.1294	4.4233	-15.5527	26.4987	-8.55402	35.0527	35.0527	Endocrinology
Demeclocycline hydrochloride	MEM	99.8544	99.2626	0.59181	99.6733	99.5397	0.13359	0.59181	57.102	44.3072	12.7948	85.3914	28.5095	56.8819	56.8819	Metabolism
Moricizine hydrochloride	MEM	-10.6199	-6.0904	-4.5295	8.28025	5.92648	2.35377	2.35377	-7.61258	4.42597	-12.0386	22.1827	-23.4864	45.6691	45.6691	Cardiovascular
Iopanoic acid	MEM	-3.54674	-8.59746	5.05073	3.08936	-15.2393	18.3286	18.3286	-1.29994	0.947723	-2.24767	17.7019	-16.1883	33.8902	33.8902	Diagnostic
Azithromycin	MEM	101.452	101.231	0.2207	100.766	100.085	0.6803	0.6803	71.0185	47.0184	24.0002	75.8737	38.0483	37.8254	37.8254	Infectiology
Hexachlorophene	MEM	101.263	78.8213	22.4417	100.785	100.356	0.4294	22.4417	78.4551	60.719	17.7361	84.4641	43.6595	40.8047	40.8047	Infectiology
Ciprofloxacin
Chlorhexidine	CIP	99.9778	99.3235	0.6543	100.344	100.026	0.3184	0.6543	75.1029	19.6551	55.4477	73.0343	22.3857	50.6486	55.4477	Infectiology
Ivermectin	CIP	3.50366	5.8865	-2.38284	0.0382635	2.66563	-2.62737	-2.38284	-1.64068	8.27982	-9.9205	-5.15989	-116.76	111.6	111.6	Infectiology
Antimycin A	CIP	-20.5142	-107.434	86.9198	-20.68	-98.2842	77.6042	86.9198	-22.1004	-88.7649	66.6646	-17.7924	-97.7635	79.9711	79.9711	Infectiology
Cyclosporin A	CIP	-9.1985	-10.7536	1.55506	-25.5453	-13.5735	-11.9718	1.55506	-7.71407	-13.176	5.46194	-20.3399	-92.451	72.1111	72.1111	Immunology
Zafirlukast	CIP	-1.83573	-211.474	209.639	-14.0069	-1.49431	-12.5126	209.639	3.8175	-200.328	204.146	-6.78376	5.09111	-11.8749	204.146	Respiratory
Moricizine hydrochloride	CIP	-6.82824	-6.0904	-0.737844	12.5823	5.92648	6.65582	6.65582	-7.10351	4.42597	-11.5295	16.7125	-23.4864	40.1989	40.1989	Cardiovascular
Gentamicin
Ivermectin	GEN	6.11464	5.8865	0.228141	6.9391	2.66563	4.27346	4.27346	4.63225	8.27982	-3.64757	2.94187	-116.76	119.701	119.701	Infectiology
Antimycin A	GEN	-56.4446	-107.434	50.9894	-78.4429	-98.2842	19.8412	50.9894	-127.86	-88.7649	-39.0951	-66.4114	-97.7635	31.352	31.352	Infectiology
Cyclosporin A	GEN	-5.2821	-10.7536	5.47146	-19.9952	-13.5735	-6.42167	5.47146	-12.3104	-13.176	0.86559	-42.6678	-92.451	49.7832	49.7832	Immunology
Zafirlukast	GEN	-12.581	-211.474	198.893	-49.803	-1.49431	-48.3087	198.893	0.597433	-200.328	200.925	-1.69947	5.09111	-6.79059	200.925	Respiratory
Methyl benzethonium chloride	GEN	44.3486	45.2528	-0.90429	4.88565	28.701	-23.8154	-0.90429	7.71813	-25.7941	33.5122	-5.84697	2.44038	-8.28735	33.5122	Infectiology
Moricizine hydrochloride	GEN	9.37203	-6.0904	15.4624	-6.74738	5.92648	-12.6739	15.4624	-13.5311	4.42597	-17.957	13.5237	-23.4864	37.0101	37.0101	Cardiovascular
Tigecycline
Ivermectin	TGC	-38.827	5.8865	-44.7136	-5.5911	2.66563	-8.25673	-8.25673	-20.4109	8.27982	-28.6908	-4.19777	-116.76	112.562	112.562	Infectiology
Antimycin A	TGC	-80.1498	-107.434	27.2842	5.79572	-98.2842	104.08	104.08	-4.81327	-88.7649	83.9517	-7.75942	-97.7635	90.004	90.004	Infectiology
Cyclosporin A	TGC	9.47537	-10.7536	20.2289	-58.8392	-13.5735	-45.2657	20.2289	-9.55509	-13.176	3.62092	-63.5025	-92.451	28.9485	28.9485	Immunology
Zafirlukast	TGC	1.03103	-211.474	212.505	-109.383	-1.49431	-107.889	212.505	-1.91138	-200.328	198.417	-7.36358	5.09111	-12.4547	198.417	Respiratory
Colistin
Troleandomycin	COL	17.6766	35.5926	-17.916	99.9114	1.98792	97.9234	97.9234	9.07221	-2.00228	11.0745	99.9537	6.6976	93.2561	93.2561	Infectiology
Niclosamide	COL	38.2637	-7.16165	45.4253	100.018	87.1799	12.8378	45.4253	9.71415	5.99806	3.71609	99.9923	7.86517	92.1271	92.1271	Infectiology
Oxethazaine	COL	96.7413	80.5976	16.1437	100.071	-9.53502	109.606	109.606	4.83953	-2.16071	7.00023	100.004	0.459839	99.5442	99.5442	Neuromuscular
Miconazole	COL	5.86567	2.97053	2.89515	100.074	-11.6399	111.714	111.714	2.24173	-7.88363	10.1254	99.8673	-0.800127	100.667	100.667	Infectiology
Thioridazine hydrochloride	COL	9.93532	7.88534	2.04998	100.048	0.561379	99.4867	99.4867	31.4594	11.3521	20.1073	99.8988	5.33946	94.5593	94.5593	Central Nervous System
Lynestrenol	COL	0.631833	1.39003	-0.758199	14.0829	-2.39765	16.4806	16.4806	-5.24073	-4.90917	-0.331554	99.9566	-0.495521	100.452	100.452	Endocrinology
Tioconazole	COL	22.7434	11.5919	11.1515	100.237	-6.07653	106.313	106.313	10.3599	-1.36759	11.7275	100.036	2.36573	97.6699	97.6699	Infectiology
Isoconazole	COL	17.097	42.9009	-25.8039	100.219	-3.18763	103.407	103.407	-5.35332	2.78089	-8.13421	100.055	1.73434	98.3209	98.3209	Infectiology
Tamoxifen citrate	COL	32.4202	8.63809	23.7821	100.123	-3.87563	103.998	103.998	-15.6929	0.88539	-16.5783	100.037	3.98018	96.0572	96.0572	Endocrinology
Josamycin	COL	33.5041	16.7135	16.7906	100.166	11.8475	88.319	88.319	11.2369	3.54574	7.69112	100.048	11.6688	88.3788	88.3788	Infectiology
Clotrimazole	COL	5.49514	-6.03896	11.5341	99.9074	-5.93555	105.843	105.843	4.79193	-6.89433	11.6863	100.305	1.16958	99.1359	99.1359	Infectiology
Fendiline hydrochloride	COL	9.81682	3.30052	6.5163	99.9339	-1.61635	101.55	101.55	1.59404	-4.26218	5.85622	89.6094	7.06895	82.5404	82.5404	Cardiovascular
Perhexiline maleate	COL	21.4558	-2.80185	24.2577	99.8104	-3.06488	102.875	102.875	11.9407	-3.95252	15.8933	100.106	4.05583	96.0507	96.0507	Cardiovascular
Econazole nitrate	COL	3.78744	-6.67287	10.4603	100.137	-5.79164	105.928	105.928	-0.352073	-12.5199	12.1678	100.008	-1.13784	101.146	101.146	Infectiology
Pimozide	COL	18.6987	12.2597	6.43907	99.5811	-1.38142	100.962	100.962	2.00479	-12.3221	14.3268	99.2187	4.95183	94.2669	94.2669	Central Nervous System
Amodiaquin dihydrochloride dihydrate	COL	25.6821	22.2753	3.40683	99.8809	5.34349	94.5375	94.5375	12.9187	0.348374	12.5703	93.8539	7.58435	86.2695	86.2695	Infectiology
Trifluoperazine dihydrochloride	COL	-0.248051	-9.44513	9.19707	99.9691	-1.95133	101.92	101.92	5.86768	-11.7371	17.6048	99.9028	2.27174	97.6311	97.6311	Central Nervous System
Fluphenazine dihydrochloride	COL	-8.56708	-10.789	2.22192	99.8633	-2.78721	102.651	102.651	-3.18811	-12.5629	9.3748	99.1956	6.46632	92.7292	92.7292	Central Nervous System
Zidovudine, AZT	COL	96.6323	3.90203	92.7303	6.79843	-1.83523	8.63366	92.7303	98.1859	-9.11371	107.3	-6.49606	4.21849	-10.7146	107.3	Infectiology
Benzbromarone	COL	5.50467	10.9731	-5.46846	99.7961	-0.531546	100.328	100.328	5.8579	4.62507	1.23283	96.3327	5.75393	90.5788	90.5788	Cardiovascular
Methiothepin maleate	COL	3.14196	-5.83476	8.97672	100.035	3.87177	96.163	96.163	11.6177	4.55638	7.06135	100.263	8.06138	92.2019	92.2019	Central Nervous System
Fusidic acid sodium salt	COL	8.89316	-4.17952	13.0727	100.013	1.32661	98.6866	98.6866	5.559	-3.53963	9.09863	99.6905	6.63283	93.0577	93.0577	Infectiology
Clomiphene citrate (Z,E)	COL	21.1453	10.5523	10.593	99.925	-3.11678	103.042	103.042	1.95261	-7.36743	9.32004	99.9683	1.4471	98.5212	98.5212	Endocrinology
Prochlorperazine dimaleate	COL	5.68708	-3.8668	9.55388	99.9691	-1.5923	101.561	101.561	-7.4446	-1.4322	-6.0124	100.017	4.59502	95.4225	95.4225	Central Nervous System
Haloprogin	COL	13.0863	14.989	-1.90265	99.9781	0.146116	99.832	99.832	-3.07945	6.54101	-9.62045	99.9803	3.78674	96.1936	96.1936	Infectiology
Butoconazole nitrate	COL	6.82893	5.43996	1.38897	100.652	-6.3686	107.021	107.021	4.39482	-41.5871	45.9819	100.081	2.02013	98.0612	98.0612	Infectiology
Amiodarone hydrochloride	COL	-4.35553	6.66666	-11.0222	100.311	0.436503	99.8744	99.8744	-1.11145	-11.8255	10.714	100.204	2.81233	97.3914	97.3914	Cardiovascular
Calcipotriene	COL	-8.50415	-0.597313	-7.90684	19.9693	-2.28711	22.2565	22.2565	-8.3104	-10.8357	2.5253	83.4971	3.16882	80.3282	80.3282	Dermatology
Efavirenz	COL	-1.96099	-7.74103	5.78004	100.057	-5.16316	105.22	105.22	-15.0709	-3.69223	-11.3787	100.008	4.75322	95.2547	95.2547	Infectiology
Closantel	COL	12.9582	22.8043	-9.84607	90.1613	24.1131	66.0482	66.0482	5.03722	12.0269	-6.98971	99.9941	10.7362	89.258	89.258	Infectiology
Colistin sulfate	COL	100.108	99.5751	0.53333	100.039	39.8944	60.145	60.145	35.9029	96.3422	-60.4393	100.067	11.7088	88.358	88.358	Infectiology
Tobramycin	COL	0.955848	100.874	-99.9181	100.057	99.9998	0.05711	0.05711	-0.326309	100.052	-100.378	100.094	13.1902	86.9037	86.9037	Infectiology
Pyridostigmine iodide	COL	-3.72067	0.444106	-4.16477	18.0199	0.177842	17.842	17.842	-4.20518	-2.7504	-1.45479	100.054	8.40898	91.6448	91.6448	Central Nervous System
Sertindole	COL	13.8523	26.383	-12.5306	100.062	-2.50493	102.567	102.567	2.4742	-2.66239	5.13659	100.031	7.2334	92.7979	92.7979	Central Nervous System
Oxiconazole Nitrate	COL	11.5369	7.38283	4.15411	100.375	-5.50661	105.881	105.881	1.4271	-4.72668	6.15378	100.149	0.876193	99.2725	99.2725	Infectiology
Tylosin	COL	12.0992	2.15104	9.9482	99.9691	3.22926	96.7399	96.7399	-12.3905	6.02555	-18.4161	100.165	13.2696	86.895	86.895	Infectiology
Sulfamerazine	COL	4.94721	98.3434	-93.3962	96.5911	23.0775	73.5136	73.5136	-1.58166	87.9145	-89.4962	95.1317	7.6795	87.4522	87.4522	Infectiology
Hexestrol	COL	-2.18506	-6.36013	4.17507	100.066	-2.45583	102.522	102.522	-10.0206	-6.12878	-3.89183	100.057	7.86187	92.1955	92.1955	Endocrinology
Methyl benzethonium chloride	COL	57.8031	99.9746	-42.1715	100.119	-2.10271	102.222	102.222	17.4601	-4.3654	21.8255	100.12	2.66027	97.4598	97.4598	Infectiology
Benzethonium chloride	COL	96.858	4.47533	92.3827	100.075	-2.02216	102.097	102.097	12.0711	-10.7651	22.8362	100.13	6.03815	94.0918	94.0918	Infectiology
Liranaftate	COL	-4.88804	2.15104	-7.03908	100.666	-1.12733	101.793	101.793	-2.01442	-0.0731119	-1.94131	100.087	5.03905	95.048	95.048	Infectiology
Ebselen	COL	19.0342	52.6265	-33.5922	84.3403	2.97313	81.3671	81.3671	4.0134	6.46424	-2.45084	98.8671	4.78531	94.0818	94.0818	Metabolism
Butamben	COL	1.23804	-1.28893	2.52697	15.0071	0.115467	14.8916	14.8916	75.1829	-21.7926	96.9755	1.26195	5.65753	-4.39558	96.9755	Central Nervous System
Furazolidone	COL	100.38	7.42565	92.9541	96.2623	7.44729	88.815	92.9541	90.0618	-7.05951	97.1213	-3.03558	7.53667	-10.5723	97.1213	Metabolism
Sulconazole nitrate	COL	17.6433	11.5204	6.1229	100.252	-5.75568	106.008	106.008	11.0098	-7.77214	18.7819	100.016	0.906317	99.1101	99.1101	Metabolism
Sulfamonomethoxine	COL	11.1621	96.6192	-85.4571	96.6352	94.5834	2.05182	2.05182	-5.17774	95.8109	-100.989	96.4638	15.5771	80.8868	80.8868	Metabolism
Roxithromycin	COL	6.44667	99.1463	-92.6997	100.04	23.9241	76.1156	76.1156	-14.2143	66.281	-80.4953	100.079	18.6695	81.4098	81.4098	Metabolism
Raloxifene hydrochloride	COL	11.2903	36.948	-25.6577	99.8104	-2.00457	101.815	101.815	5.42504	-6.26641	11.6914	95.2103	4.28577	90.9245	90.9245	Endocrinology
Clioquinol	COL	99.158	99.9051	-0.74712	100.122	100.063	0.0586	0.0586	43.5343	41.6845	1.84977	100.119	-6.48726	106.606	106.606	Metabolism
Fluspirilen	COL	95.597	97.799	-2.20193	99.6175	48.7566	50.861	50.861	2.16946	2.66791	-0.49845	100.112	3.44238	96.6698	96.6698	Central Nervous System
Thonzonium bromide	COL	95.5362	77.253	18.2832	100.982	85.8508	15.1314	18.2832	-14.8354	-5.85694	-8.97847	99.8785	5.8751	94.0034	94.0034	Dermatology
Florfenicol	COL	93.8986	83.5985	10.3001	100.148	35.2091	64.9387	64.9387	97.6662	5.83021	91.8359	27.5131	12.6009	14.9123	91.8359	Metabolism
Zuclopenthixol dihydrochloride	COL	1.35821	10.1853	-8.82713	100.14	-1.19952	101.34	101.34	2.06119	2.88066	-0.819471	99.9263	6.92136	93.0049	93.0049	Central Nervous System
Flucloxacillin sodium	COL	3.53731	0.48817	3.04914	96.7049	0.330445	96.3745	96.3745	0.426284	2.69776	-2.27147	96.6838	6.87341	89.8104	89.8104	Metabolism
Moxonidine	COL	-12.0945	-1.66308	-10.4314	4.3905	-3.57259	7.96309	7.96309	77.2367	-4.79279	82.0295	-3.5232	5.13906	-8.66226	82.0295	Cardiovascular
Sertaconazole nitrate	COL	25.0334	34.4208	-9.38743	100.737	-2.72628	103.463	103.463	21.4073	15.7886	5.61869	100.329	-1.5026	101.831	101.831	Metabolism
Estradiol Valerate	COL	-8.69154	9.05179	-17.7433	100.316	4.70298	95.6125	95.6125	-5.97292	3.32959	-9.30252	99.9753	1.97411	98.0012	98.0012	Endocrinology
Aripiprazole	COL	18.1045	2.02714	16.0773	100.552	6.22329	94.3288	94.3288	2.74323	-2.6562	5.39943	99.9571	5.0032	94.9539	94.9539	Central Nervous System
Bifonazole	COL	28.0149	28.0159	-0.00096	100.28	-3.01414	103.295	103.295	10.2257	-0.153812	10.3795	99.9885	2.83727	97.1512	97.1512	Infectiology
Montelukast	COL	-17.5572	-3.19378	-14.3634	21.8298	-2.68716	24.517	24.517	-15.5316	-7.93532	-7.59627	94.5892	0.239771	94.3495	94.3495	Respiratory
Cilnidipine	COL	8.62189	9.92884	-1.30695	100.482	0.903002	99.579	99.579	8.14945	-3.75359	11.903	100.093	4.71547	95.3771	95.3771	Cardiovascular
Estramustine	COL	10.4257	10.748	-0.32228	13.4695	-1.20849	14.678	14.678	7.2907	6.88781	0.402899	100.036	6.24202	93.7943	93.7943	Oncology
Benidipine hydrochloride	COL	17.8754	-3.51647	21.3919	25.4316	-1.83786	27.2695	27.2695	14.3367	-4.26072	18.5974	100.068	0.143867	99.9242	99.9242	Cardiovascular
Triclabendazole	COL	19.5802	26.1459	-6.56574	100.298	0.971718	99.3263	99.3263	-0.591421	1.58374	-2.17516	99.6512	7.69661	91.9546	91.9546	Infectiology
Spiramycin	COL	45.9258	18.455	27.4708	99.9868	14.5836	85.4032	85.4032	0.93251	-5.09656	6.02907	99.9793	11.0415	88.9378	88.9378	Metabolism
Tyloxapol	COL	-12.2571	-4.37946	-7.87762	43.8046	48.0559	-4.25129	-4.25129	-11.288	-8.19972	-3.08828	99.8747	11.464	88.4107	88.4107	Respiratory
Pyrvinium pamoate	COL	5.69652	-0.968065	6.66458	103.672	18.6404	85.0315	85.0315	5.1003	3.11343	1.98687	101.265	8.47186	92.7928	92.7928	Metabolism
Thiethylperazine dimalate	COL	6.41099	15.7849	-9.37394	99.9202	0.0069454	99.9133	99.9133	2.20037	-7.18623	9.3866	99.8675	6.61762	93.2498	93.2498	Central Nervous System
