# Supplementary material for: Evaluation of a Library of FDA-Approved Drugs for Their Ability To Potentiate Antibiotics against Multidrug-Resistant Gram-Negative Pathogens
Source: Antimicrob Agents Chemother. 2019 Jul 25;63(8):e00769-19. doi: 10.1128/AAC.00769-19 (PMC6658780; doi:10.1128/AAC.00769-19)
Supplement: Supplemental file 6 [file AAC.00769-19-sd006.xlsx]

## Sheet: 20uM
Table S9: E. coli ARB hits at 20uM and 7uM with all antibiotics
Compound_ID	Ab	Inhib_20uM_n1	Inhib_20uM_DMSO_n1	Inhib_20uM_n1_corrected	Inhib_20uM_n2	Inhib_20uM_DMSO_n2	Inhib_20uM_n2_corrected	Inhib_20uM_max	Inhib_7uM_n1	Inhib_7uM_DMSO_n1	Inhib_7uM_n1_corrected	Inhib_7uM_n2	Inhib_7uM_DMSO_n2	Inhib_7uM_n2_corrected	Chemical_name	Therapeutic_class
Meropenem
Thiamphenicol	MEM	40.4225	13.2434	27.1791	20.3279	49.5669	-29.239	27.1791	8.88753	1.88872	6.99881	5.88593	7.04459	-1.15865	Infectiology
Chloramphenicol	MEM	98.0974	64.6768	33.4206	80.5954	125.415	-44.8193	33.4206	46.227	16.8452	29.3817	34.0759	38.646	-4.5701	Infectiology
Clindamycin hydrochloride	MEM	51.4274	24.4154	27.012	33.728	46.6856	-12.9576	27.012	13.8232	3.81629	10.0069	12.7866	21.7625	-8.97584	Infectiology
Nitrofurantoin	MEM	52.1277	-2.04066	54.1684	-4.26105	43.0526	-47.3136	54.1684	4.17581	0.933241	3.24257	0.0187347	10.8121	-10.7933	Infectiology
Aztreonam	MEM	96.6727	31.9332	64.7395	11.8391	108.478	-96.6388	64.7395	28.7858	0.140002	28.6458	0.988262	26.202	-25.2138	Infectiology
Thioguanosine	MEM	88.528	52.5749	35.9531	74.7413	120.863	-46.1219	35.9531	32.8701	17.8156	15.0545	35.6173	56.9922	-21.3749	Metabolism
Dequalinium dichloride	MEM	35.0599	4.98422	30.0757	33.9317	20.0595	13.8722	30.0757	-0.0319943	1.63563	-1.66763	-2.64015	2.38742	-5.02757	Infectiology
Suloctidil	MEM	42.7172	-0.653615	43.3708	9.90661	21.415	-11.5084	43.3708	3.71097	-0.814531	4.52551	-1.20348	15.3165	-16.5199	Neuromuscular
Niridazole	MEM	97.9853	40.8297	57.1557	72.6845	124.141	-51.4566	57.1557	34.4389	12.7478	21.6911	50.4107	27.1335	23.2771	Infectiology
Nitrofural	MEM	98.6475	16.8056	81.8419	3.94389	47.3574	-43.4135	81.8419	7.45436	-0.767078	8.22144	1.82765	11.9718	-10.1442	Infectiology
Carbadox	MEM	84.9371	52.0489	32.8882	71.6374	122.391	-50.7533	32.8882	54.107	10.3542	43.7527	25.7327	82.3758	-56.6431	Infectiology
Guaifenesin	MEM	60.0838	1.22844	58.8554	-1.35797	-2.1544	0.796422	58.8554	-5.08365	0.783998	-5.86765	-3.33676	-2.03999	-1.29677	Respiratory
Merbromin	MEM	94.2191	22.6589	71.5602	127.872	53.7684	74.1035	74.1035	-2.39949	1.68669	-4.08618	3.2766	-1.28382	4.56042	Infectiology
Auranofin	MEM	29.5211	3.07987	26.4413	9.16661	37.174	-28.0074	26.4413	11.5129	7.84623	3.66663	4.0796	3.35724	0.722363	Metabolism
Gabapentin	MEM	-2.12072	-2.10738	-0.013348	29.0004	-0.720117	29.7205	29.7205	-1.75418	0.345993	-2.10018	-4.14109	-1.10326	-3.03783	Central Nervous System
Clioquinol	MEM	100.025	35.7914	64.2341	65.679	125.817	-60.1375	64.2341	9.7072	9.4796	0.227592	5.92026	14.0768	-8.1565	Metabolism
Thonzonium bromide	MEM	48.146	13.9421	34.204	19.9653	60.0615	-40.0963	34.204	-6.57864	0.742648	-7.32129	1.13219	6.66492	-5.53273	Dermatology
Pentetic acid	MEM	98.6554	0.544662	98.1108	-1.3729	-0.0418179	-1.33108	98.1108	-5.98033	-1.4477	-4.53263	-1.49843	1.56713	-3.06556	Oncology
Rifabutin	MEM	99.9681	62.0187	37.9494	121.114	124.451	-3.3372	37.9494	99.4967	16.5208	82.9759	96.1779	97.5692	-1.39138	Infectiology
Azithromycin	MEM	63.9062	28.9204	34.9859	36.2485	72.5311	-36.2826	34.9859	25.7598	13.3185	12.4413	15.5972	31.0189	-15.4217	Infectiology
Aminacrine	MEM	53.2013	11.8826	41.3187	28.6011	30.0904	-1.48926	41.3187	21.879	2.47008	19.4089	5.60824	1.12891	4.47933	Infectiology
Besifloxacin hydrochloride	MEM	62.964	11.3443	51.6198	8.87975	104.32	-95.4405	51.6198	7.03945	0.702743	6.33671	-2.58185	7.02402	-9.60586	Ophthalmology
Ciprofloxacin
Chloramphenicol	CIP	85.8885	64.6768	21.2117	98.873	125.415	-26.5417	21.2117	15.2067	16.8452	-1.63856	21.5758	38.646	-17.0702	Infectiology
Aztreonam	CIP	66.3893	31.9332	34.4561	99.67	108.478	-8.8079	34.4561	-9.95192	0.140002	-10.0919	10.1263	26.202	-16.0758	Infectiology
Mitoxantrone dihydrochloride	CIP	54.2627	27.9639	26.2988	51.5739	60.9937	-9.4198	26.2988	7.66733	4.15751	3.50983	5.51213	11.3941	-5.88198	Oncology
Niridazole	CIP	74.8636	40.8297	34.0339	98.7222	124.141	-25.4189	34.0339	49.4369	12.7478	36.6891	40.617	27.1335	13.4835	Infectiology
Rifampicin	CIP	102.925	78.4749	24.4498	99.9062	119.787	-19.8811	24.4498	16.0737	-0.26689	16.3406	10.9569	102.516	-91.5593	Infectiology
Merbromin	CIP	100.99	22.6589	78.3312	34.4999	53.7684	-19.2685	78.3312	1.52049	1.68669	-0.1662	-1.50416	-1.28382	-0.220332	Infectiology
Auranofin	CIP	24.1789	3.07987	21.0991	14.873	37.174	-22.301	21.0991	8.55766	7.84623	0.711428	9.65009	3.35724	6.29286	Metabolism
Procyclidine hydrochloride	CIP	16.1364	-5.16509	21.3014	0.129895	3.46532	-3.33542	21.3014	24.9817	4.71485	20.2668	-3.16395	1.88829	-5.05224	Central Nervous System
Gabapentin	CIP	-0.103357	-2.10738	2.00402	19.4471	-0.720117	20.1672	20.1672	7.40547	0.345993	7.05948	1.44581	-1.10326	2.54907	Central Nervous System
Clioquinol	CIP	60.8452	35.7914	25.0538	61.3197	125.817	-64.4968	25.0538	9.12794	9.4796	-0.351668	6.71105	14.0768	-7.36572	Metabolism
Pivmecillinam hydrochloride	CIP	106.462	39.7709	66.6906	45.122	121.244	-76.1218	66.6906	0.575999	0.982808	-0.406809	5.19436	38.4194	-33.2251	Metabolism
Trifluridine	CIP	23.0255	5.65446	17.3711	28.0483	16.9481	11.1002	17.3711	0.341258	0.807755	-0.466498	9.63309	8.86661	0.766476	Metabolism
Gemcitabine	CIP	49.5579	18.7775	30.7804	88.453	37.8869	50.5661	50.5661	15.3419	7.08533	8.25657	30.9315	23.4309	7.50064	Oncology
Gentamicin
Norethynodrel	GEN	90.5224	2.8119	87.7104	0.661106	7.22077	-6.55966	87.7104	6.97002	0.849372	6.12065	1.81408	0.0616113	1.75247	Endocrinology
Niclosamide	GEN	100.577	1.0609	99.5162	10.3078	27.9398	-17.632	99.5162	11.4951	1.64596	9.8491	8.65142	3.91985	4.73157	Infectiology
Trimethobenzamide hydrochloride	GEN	82.8219	2.72726	80.0946	0.778415	-3.16126	3.93968	80.0946	1.7851	4.49722	-2.71211	-0.118447	0.707255	-0.825702	Central Nervous System
Amidopyrine	GEN	83.5096	0.728248	82.7813	-4.71636	-2.76682	-1.94955	82.7813	4.49892	0.808974	3.68995	-3.22594	-0.804426	-2.42151	Central Nervous System
Nitrofurantoin	GEN	54.0949	-2.04066	56.1356	-1.89907	43.0526	-44.9516	56.1356	10.0401	0.933241	9.10683	2.51084	10.8121	-8.30124	Infectiology
Aztreonam	GEN	97.7188	31.9332	65.7856	64.6995	108.478	-43.7784	65.7856	29.3649	0.140002	29.2249	19.7529	26.202	-6.44914	Infectiology
Spiperone	GEN	81.5744	3.61037	77.964	2.75291	0.529801	2.2231	77.964	7.94457	3.97841	3.96616	6.47768	2.02596	4.45172	Central Nervous System
Acemetacin	GEN	93.7182	1.61775	92.1004	4.3957	0.787744	3.60795	92.1004	3.85898	2.91696	0.942011	1.42061	1.47291	-0.0523	Metabolism
Fluphenazine dihydrochloride	GEN	91.6123	4.72436	86.8879	2.74913	2.55397	0.19516	86.8879	1.14049	2.987	-1.84651	2.1906	0.8344	1.3562	Central Nervous System
Epiandrosterone	GEN	111.141	3.07477	108.066	-0.147755	-0.118932	-0.0288228	108.066	-0.428218	-1.37987	0.951648	1.29436	-0.131727	1.42609	Endocrinology
Niridazole	GEN	97.4997	40.8297	56.67	102.221	124.141	-21.9197	56.67	30.9559	12.7478	18.2081	30.9226	27.1335	3.789	Infectiology
Nitrofural	GEN	97.0826	16.8056	80.2769	16.9068	47.3574	-30.4506	80.2769	13.2425	-0.767078	14.0096	3.70844	11.9718	-8.26341	Infectiology
Oxibendazol	GEN	90.0489	2.2884	87.7605	-4.33951	2.5934	-6.93291	87.7605	38.8343	0.508637	38.3257	1.88267	1.04149	0.841184	Metabolism
Bromopride	GEN	86.7263	0.708125	86.0182	-3.07039	2.43108	-5.50146	86.0182	3.07926	-0.779255	3.85851	-0.243034	0.532695	-0.775729	Central Nervous System
Benzocaine	GEN	105.743	2.49154	103.251	-0.891348	0.0431384	-0.934486	103.251	2.7719	0.674364	2.09754	-1.62512	-1.74046	0.115334	Neuromuscular
Cefuroxime sodium salt	GEN	83.8701	-0.814805	84.6849	-3.79659	-0.268896	-3.52769	84.6849	2.91769	0.707368	2.21032	-3.35997	-2.39964	-0.960335	Infectiology
Sulfadimethoxine	GEN	60.9744	-0.103773	61.0782	0.475601	-1.00029	1.47589	61.0782	2.63548	0.427395	2.20808	0.459311	-1.26383	1.72314	Infectiology
Guaifenesin	GEN	72.6003	1.22844	71.3719	-0.874293	-2.1544	1.2801	71.3719	3.93506	0.783998	3.15106	0.743051	-2.03999	2.78305	Respiratory
Bendroflumethiazide	GEN	105.914	0.343626	105.57	-0.556013	-2.60358	2.04756	105.57	-0.0816287	-0.886251	0.804623	-1.85082	-2.4474	0.596587	Cardiovascular
Clioquinol	GEN	96.3012	35.7914	60.5098	81.4778	125.817	-44.3387	60.5098	16.6279	9.4796	7.14829	9.20469	14.0768	-4.87208	Metabolism
Tracazolate hydrochloride	GEN	92.2347	3.48371	88.7509	-1.27974	-3.82891	2.54917	88.7509	1.22662	3.63812	-2.4115	0.139478	2.93665	-2.79717	Central Nervous System
Gabexate mesilate	GEN	119.684	0.554424	119.13	-1.11697	0.0271019	-1.14408	119.13	7.43088	-1.13189	8.56276	2.20511	8.13772	-5.93261	Hematology
Piperacetazine	GEN	72.5181	1.83391	70.6842	3.12459	-1.23031	4.35491	70.6842	1.16105	2.82302	-1.66197	4.55936	-1.7271	6.28646	Central Nervous System
Trifluridine	GEN	116.815	5.65446	111.16	19.6225	16.9481	2.67446	111.16	5.86988	0.807755	5.06212	6.35607	8.86661	-2.51055	Metabolism
Caffeine	GEN	106.839	-1.19544	108.034	-0.854854	-1.50165	0.646793	108.034	6.52245	1.67297	4.84948	-3.46245	0.568065	-4.03051	Central Nervous System
Lamotrigine	GEN	106.174	1.06794	105.106	1.45338	2.75621	-1.30283	105.106	10.487	2.47827	8.00871	3.62676	2.2125	1.41426	Central Nervous System
Olmesartan	GEN	119.417	1.90605	117.511	-1.15728	1.02252	-2.1798	117.511	5.75944	0.947631	4.81181	2.50576	0.0362458	2.46951	Cardiovascular
Hexachlorophene	GEN	97.0024	20.0349	76.9675	52.9627	101.948	-48.9853	76.9675	35.1909	2.35481	32.8361	7.57179	17.5702	-9.99845	Infectiology
Besifloxacin hydrochloride	GEN	65.4843	11.3443	54.14	18.3008	104.32	-86.0195	54.14	10.236	0.702743	9.53323	2.3219	7.02402	-4.70211	Ophthalmology
Pyrvinium pamoate	GEN	101.279	10.7278	90.5511	9.49056	16.5642	-7.07368	90.5511	25.8705	0.73625	25.1342	1.42724	22.8684	-21.4412	Metabolism

## Sheet: 7uM
Compound_ID	Ab	Inhib_20uM_n1	Inhib_20uM_DMSO_n1	Inhib_20uM_n1_corrected	Inhib_20uM_n2	Inhib_20uM_DMSO_n2	Inhib_20uM_n2_corrected	Inhib_20uM_max	Inhib_7uM_n1	Inhib_7uM_DMSO_n1	Inhib_7uM_n1_corrected	Inhib_7uM_n2	Inhib_7uM_DMSO_n2	Inhib_7uM_n2_corrected	Inhib_7uM_max	Therapeutic_class
Meropenem
Chloramphenicol	MEM	98.0974	64.6768	33.4206	80.5954	125.415	-44.8193	33.4206	46.227	16.8452	29.3817	34.0759	38.646	-4.5701	29.3817	Infectiology
Chlorhexidine	MEM	98.0786	104.018	-5.93911	100.269	108.706	-8.4367	-5.93911	99.0133	105.105	-6.09134	127.789	100.129	27.6604	27.6604	Infectiology
Chloroxine	MEM	100.058	94.6344	5.42357	63.2586	108.476	-45.2175	5.42357	46.9674	5.29708	41.6704	10.1011	21.0005	-10.8994	41.6704	Dermatology
Aztreonam	MEM	96.6727	31.9332	64.7395	11.8391	108.478	-96.6388	64.7395	28.7858	0.140002	28.6458	0.988262	26.202	-25.2138	28.6458	Infectiology
Zidovudine, AZT	MEM	98.6693	103.958	-5.28891	128.18	125.429	2.7509	2.7509	98.4428	104.097	-5.65451	127.805	100.162	27.6428	27.6428	Infectiology
Rifapentine	MEM	92.6233	103.192	-10.569	100.077	120.976	-20.8986	-10.569	93.5017	52.914	40.5877	44.7635	97.2685	-52.505	40.5877	Infectiology
Niridazole	MEM	97.9853	40.8297	57.1557	72.6845	124.141	-51.4566	57.1557	34.4389	12.7478	21.6911	50.4107	27.1335	23.2771	23.2771	Infectiology
Rifampicin	MEM	96.8707	78.4749	18.3959	128.455	119.787	8.6679	18.3959	84.51	-0.26689	84.7769	51.145	102.516	-51.3712	84.7769	Infectiology
Carbadox	MEM	84.9371	52.0489	32.8882	71.6374	122.391	-50.7533	32.8882	54.107	10.3542	43.7527	25.7327	82.3758	-56.6431	43.7527	Infectiology
Alexidine dihydrochloride	MEM	95.3118	101.969	-6.65759	128.047	122.064	5.983	5.983	97.7378	103.848	-6.11061	127.704	100.303	27.4015	27.4015	Infectiology
Furazolidone	MEM	99.2536	102.357	-3.10308	127.107	126.765	0.342	0.342	99.0697	19.8295	79.2401	30.5003	100.105	-69.6043	79.2401	Metabolism
Azacytidine-5	MEM	97.9613	101.763	-3.80201	126.382	120.486	5.8965	5.8965	97.6249	50.9374	46.6875	127.309	97.4395	29.8691	46.6875	Oncology
Rifabutin	MEM	99.9681	62.0187	37.9494	121.114	124.451	-3.3372	37.9494	99.4967	16.5208	82.9759	96.1779	97.5692	-1.39138	82.9759	Infectiology
Rifaximin	MEM	97.8008	94.6704	3.13041	100.144	108.967	-8.8233	3.13041	97.6817	4.89282	92.7888	91.8054	95.6004	-3.79492	92.7888	Infectiology
Fludarabine	MEM	70.0493	54.6805	15.3687	58.7175	63.5746	-4.85708	15.3687	32.1863	4.67086	27.5155	24.134	41.276	-17.1421	27.5155	Oncology
Triclosan	MEM	93.7769	104.254	-10.4768	100.182	108.763	-8.5817	-8.5817	95.6763	105.641	-9.96522	128.554	100.128	28.4256	28.4256	Infectiology
Atropine sulfate monohydrate	MEM	1.09207	0.194434	0.897633	-0.555636	-0.338782	-0.216854	0.897633	2.39679	0.785233	1.61155	50.6269	1.439	49.1879	49.1879	Ophthalmology
Pyrvinium pamoate	MEM	27.8642	10.7278	17.1364	8.11235	16.5642	-8.45189	17.1364	23.5217	0.73625	22.7855	-0.263862	22.8684	-23.1323	22.7855	Metabolism
Ciprofloxacin
Chlorhexidine	CIP	105.628	104.018	1.6104	100.204	108.706	-8.5023	1.6104	131.034	105.105	25.9293	100.142	100.129	0.0133	25.9293	Infectiology
Minocycline hydrochloride	CIP	103.692	97.8144	5.87792	99.0568	121.316	-22.2589	5.87792	41.3296	8.41313	32.9165	32.3943	60.0396	-27.6453	32.9165	Infectiology
Rifapentine	CIP	103.157	103.192	-0.0352	96.6235	120.976	-24.3524	-0.0352	70.667	52.914	17.753	16.2517	97.2685	-81.0168	17.753	Infectiology
Niridazole	CIP	74.8636	40.8297	34.0339	98.7222	124.141	-25.4189	34.0339	49.4369	12.7478	36.6891	40.617	27.1335	13.4835	36.6891	Infectiology
Colistin sulfate	CIP	104.133	103.635	0.4979	100.114	124.994	-24.8797	0.4979	131	104.277	26.7228	100.094	111.315	-11.2212	26.7228	Infectiology
Carbadox	CIP	64.6179	52.0489	12.569	73.235	122.391	-49.1557	12.569	35.316	10.3542	24.9618	35.0977	82.3758	-47.2781	24.9618	Infectiology
Penciclovir	CIP	-7.98725	-3.16161	-4.82564	2.18956	0.359584	1.82998	1.82998	18.9765	-1.07828	20.0548	-3.34987	3.86188	-7.21174	20.0548	Infectiology
Sulfamethizole	CIP	8.72632	-4.70138	13.4277	0.212727	-1.75442	1.96715	13.4277	16.9896	0.327921	16.6617	2.25811	4.51741	-2.2593	16.6617	Metabolism
Furazolidone	CIP	103.917	102.357	1.5603	100.11	126.765	-26.655	1.5603	99.4972	19.8295	79.6677	30.8996	100.105	-69.205	79.6677	Metabolism
Procyclidine hydrochloride	CIP	16.1364	-5.16509	21.3014	0.129895	3.46532	-3.33542	21.3014	24.9817	4.71485	20.2668	-3.16395	1.88829	-5.05224	20.2668	Central Nervous System
Azacytidine-5	CIP	103.234	101.763	1.4705	98.9516	120.486	-21.5344	1.4705	100.88	50.9374	49.9425	97.236	97.4395	-0.20358	49.9425	Oncology
Ethynodiol diacetate	CIP	11.0407	-3.22638	14.2671	6.68542	2.07772	4.60769	14.2671	13.6709	-6.79277	20.4637	-3.48148	3.6515	-7.13298	20.4637	Endocrinology
Florfenicol	CIP	86.791	77.4205	9.37051	90.7793	126.779	-35.9993	9.37051	38.7452	14.942	23.8031	32.059	27.9698	4.08923	23.8031	Metabolism
Rifaximin	CIP	99.1033	94.6704	4.43287	99.7706	108.967	-9.19642	4.43287	58.4677	4.89282	53.5749	95.2325	95.6004	-0.36789	53.5749	Infectiology
Fludarabine	CIP	56.1577	54.6805	1.47722	61.4553	63.5746	-2.1193	1.47722	28.9731	4.67086	24.3023	44.098	41.276	2.82193	24.3023	Oncology
Gentamicin
Chloramphenicol	GEN	99.5245	64.6768	34.8477	104.567	125.415	-20.8473	34.8477	45.1704	16.8452	28.3252	31.9547	38.646	-6.6913	28.3252	Infectiology
Chlorhexidine	GEN	98.4849	104.018	-5.53278	125.817	108.706	17.1105	17.1105	99.9289	105.105	-5.1757	129.061	100.129	28.9318	28.9318	Infectiology
Chloroxine	GEN	98.9121	94.6344	4.27763	125.25	108.476	16.7742	16.7742	48.8937	5.29708	43.5966	31.127	21.0005	10.1265	43.5966	Dermatology
Aztreonam	GEN	97.7188	31.9332	65.7856	64.6995	108.478	-43.7784	65.7856	29.3649	0.140002	29.2249	19.7529	26.202	-6.44914	29.2249	Infectiology
Clonidine hydrochloride	GEN	-2.33492	2.1738	-4.50873	1.35558	5.33081	-3.97523	-3.97523	47.2185	0.014646	47.2038	-2.79997	1.81186	-4.61184	47.2038	Cardiovascular
Isotretinoin	GEN	26.5309	2.57727	23.9536	-1.18363	4.98039	-6.16403	23.9536	37.0776	-0.616169	37.6938	1.4332	2.77489	-1.3417	37.6938	Dermatology
Minocycline hydrochloride	GEN	95.1294	97.8144	-2.68498	74.1181	121.316	-47.1976	-2.68498	34.7384	8.41313	26.3252	42.5326	60.0396	-17.507	26.3252	Infectiology
Zidovudine, AZT	GEN	99.6202	103.958	-4.338	129.028	125.429	3.5986	3.5986	97.808	104.097	-6.28926	129.09	100.162	28.9277	28.9277	Infectiology
Rifampicin	GEN	97.1221	78.4749	18.6473	128.2	119.787	8.4129	18.6473	81.3551	-0.26689	81.622	9.28128	102.516	-93.2349	81.622	Infectiology
Carbadox	GEN	82.2077	52.0489	30.1588	87.753	122.391	-34.6377	30.1588	58.457	10.3542	48.1028	34.5949	82.3758	-47.7809	48.1028	Infectiology
Oxibendazol	GEN	90.0489	2.2884	87.7605	-4.33951	2.5934	-6.93291	87.7605	38.8343	0.508637	38.3257	1.88267	1.04149	0.841184	38.3257	Metabolism
Alexidine dihydrochloride	GEN	93.8177	101.969	-8.15166	128.945	122.064	6.8812	6.8812	95.7231	103.848	-8.12527	128.912	100.303	28.6087	28.6087	Infectiology
Furazolidone	GEN	99.0295	102.357	-3.32721	126.774	126.765	0.0094	0.0094	100.082	19.8295	80.2525	28.5028	100.105	-71.6018	80.2525	Metabolism
Azacytidine-5	GEN	40.55	101.763	-61.2133	125.733	120.486	5.2473	5.2473	43.9689	50.9374	-6.96849	122.933	97.4395	25.4937	25.4937	Oncology
Nifurtimox	GEN	3.63495	4.16447	-0.529522	2.26249	-1.86251	4.125	4.125	37.9055	1.83546	36.07	2.55055	0.188995	2.36155	36.07	Metabolism
Meprylcaine hydrochloride	GEN	31.4909	-1.0493	32.5402	0.117171	-0.597683	0.714854	32.5402	64.445	-1.50727	65.9522	-0.607518	1.56529	-2.1728	65.9522	Neuromuscular
Lansoprazole	GEN	24.8051	1.70506	23.1	0.119769	7.83101	-7.71124	23.1	62.377	-0.285288	62.6622	1.46876	4.36165	-2.89289	62.6622	Metabolism
Rifabutin	GEN	100.057	62.0187	38.0382	128.072	124.451	3.6216	38.0382	86.6751	16.5208	70.1543	85.5476	97.5692	-12.0216	70.1543	Infectiology
Mepivacaine hydrochloride	GEN	3.22826	-1.36675	4.59502	-1.14627	0.277109	-1.42338	4.59502	33.4244	-0.779427	34.2038	0.364299	-0.430497	0.794796	34.2038	Neuromuscular
Rifaximin	GEN	98.2642	94.6704	3.5938	128.266	108.967	19.2993	19.2993	59.4129	4.89282	54.5201	78.1924	95.6004	-17.408	54.5201	Infectiology
Fludarabine	GEN	74.1656	54.6805	19.4851	57.5198	63.5746	-6.05486	19.4851	32.5695	4.67086	27.8986	30.7129	41.276	-10.5631	27.8986	Oncology
Triclosan	GEN	93.9117	104.254	-10.342	127.8	108.763	19.0362	19.0362	92.0159	105.641	-13.6257	128.543	100.128	28.4142	28.4142	Infectiology
Hexachlorophene	GEN	97.0024	20.0349	76.9675	52.9627	101.948	-48.9853	76.9675	35.1909	2.35481	32.8361	7.57179	17.5702	-9.99845	32.8361	Infectiology
Pyrvinium pamoate	GEN	101.279	10.7278	90.5511	9.49056	16.5642	-7.07368	90.5511	25.8705	0.73625	25.1342	1.42724	22.8684	-21.4412	25.1342	Metabolism
