# Supplementary material for: Evaluation of a Library of FDA-Approved Drugs for Their Ability To Potentiate Antibiotics against Multidrug-Resistant Gram-Negative Pathogens
Source: Antimicrob Agents Chemother. 2019 Jul 25;63(8):e00769-19. doi: 10.1128/AAC.00769-19 (PMC6658780; doi:10.1128/AAC.00769-19)
Supplement: Supplemental file 7 [file AAC.00769-19-sd007.xlsx]

## Sheet: 20uM
Table S10: P. aeruginosa ARB hits at 20uM and 7uM with all antibiotics
Compound_ID	Ab	Inhib_20uM_n1	Inhib_20uM_DMSO_n1	Inhib_20uM_n1_corrected	Inhib_20uM_n2	Inhib_20uM_DMSO_n2	Inhib_20uM_n2_corrected	Inhib_20uM_max	Inhib_7uM_n1	Inhib_7uM_DMSO_n1	Inhib_7uM_n2	Inhib_7uM_DMSO_n2	Inhib_7uM_n2_corrected	Therapeutic_class
Meropenem
Troleandomycin	MEM	47.3933	-3.38521	50.7785	-18.0818	-8.43578	-9.64604	50.7785	-9.11766	ind	-14.6333	-14.8256	0.1923	Infectiology
Pheniramine maleate	MEM	0.238759	1.13484	-0.89608	2.54584	-22.3336	24.8794	24.8794	5.95394	ind	3.64615	-26.847	30.4932	Allergology
Benfluorex	MEM	12.6444	-4.60013	17.2445	-6.74647	3.02368	-9.77016	17.2445	0.319152	9.28	-1.17315	-0.339438	-0.833707	Central Nervous System
Rifampicin	MEM	41.6979	25.6463	16.0515	30.5942	52.2344	-21.6403	16.0515	-0.0164527	10.0959	-1.95392	-2.56064	0.606717	Infectiology
Roxithromycin	MEM	81.5117	45.0017	36.51	63.0794	60.4051	2.67427	36.51	-2.6719	-18.9574	7.78605	-14.6071	22.3931	Metabolism
Megestrol acetate	MEM	-5.23785	6.96066	-12.1985	1.35863	-24.3458	25.7044	25.7044	-1.24173	2.54746	2.9528	-22.4688	25.4216	Endocrinology
Ciprofloxacin
Troleandomycin	CIP	16.0319	-3.38521	19.4171	0.331227	-8.43578	8.76701	19.4171	21.1013	ind	-3.61309	-14.8256	11.2125	Infectiology
Pheniramine maleate	CIP	10.9911	1.13484	9.85629	4.02673	-22.3336	26.3603	26.3603	10.9484	ind	3.54232	-26.847	30.3894	Allergology
Ciprofloxacin hydrochloride monohydrate	CIP	84.2294	9.42017	74.8092	-5.06906	-2.29826	-2.7708	74.8092	4.75611	ind	0.860492	-0.387332	1.24782	Infectiology
Chloroxine	CIP	11.0036	7.20617	3.79742	8.07863	-11.9873	20.066	20.066	15.7924	ind	-2.46419	-3.8244	1.36021	Dermatology
Butalbital	CIP	8.92867	1.55072	7.37794	2.71218	-18.5068	21.219	21.219	3.82762	ind	1.72872	-24.1665	25.8952	Central Nervous System
Tosufloxacin hydrochloride	CIP	23.7161	2.59178	21.1243	-1.71008	0.259834	-1.96991	21.1243	6.00587	ind	-3.99819	1.65929	-5.65747	Infectiology
Rifampicin	CIP	117.819	25.6463	92.1728	84.6507	52.2344	32.4162	92.1728	7.93538	10.0959	-1.51292	-2.56064	1.04772	Infectiology
Clinafloxacin	CIP	21.4829	-5.56542	27.0483	-5.44723	-1.56543	-3.8818	27.0483	9.0614	1.74383	0.285467	1.14819	-0.862726	Infectiology
Roxithromycin	CIP	90.4465	45.0017	45.4448	32.5847	60.4051	-27.8204	45.4448	4.37786	-18.9574	-10.1993	-14.6071	4.40775	Metabolism
Luteolin	CIP	30.7326	5.16933	25.5633	11.2779	11.2883	-0.01036	25.5633	6.43012	0.39507	5.28339	3.59159	1.6918	Respiratory
Clioquinol	CIP	54.642	31.6417	23.0003	21.9646	11.9051	10.0595	23.0003	-1.20164	2.3221	-10.4718	-11.8777	1.40594	Metabolism
Benserazide hydrochloride	CIP	21.6238	0.822302	20.8015	-0.165426	7.35525	-7.52068	20.8015	3.13829	0.103154	-4.90655	4.73204	-9.63859	Central Nervous System
Megestrol acetate	CIP	5.26711	6.96066	-1.69355	-1.30089	-24.3458	23.0449	23.0449	9.98392	2.54746	5.04042	-22.4688	27.5092	Endocrinology
Sarafloxacin	CIP	34.6134	1.78141	32.832	-2.64985	-2.74224	0.092392	32.832	2.01067	3.27266	-1.48299	2.37159	-3.85458	Infectiology
Verteporfin	CIP	49.3677	1.34796	48.0197	-1.3905	0.295318	-1.68582	48.0197	-4.57971	-2.94173	-6.10975	-4.11386	-1.99588	Ophthalmology
Moxifloxacin	CIP	23.2933	-4.98608	28.2794	-2.44825	0.110112	-2.55836	28.2794	5.48832	ind	-4.39878	4.02132	-8.42009	Infectiology
Avobenzone	CIP	54.6639	31.8459	22.818	-11.3871	14.4744	-25.8615	22.818	10.7965	ind	-1.82418	-12.2579	10.4337	Dermatology
Gentamicin
Troleandomycin	GEN	39.5227	-3.38521	42.9079	-10.712	-8.43578	-2.27627	42.9079	11.1323	ind	-4.9666	-14.8256	9.85898	Infectiology
Pheniramine maleate	GEN	7.37597	1.13484	6.24113	2.47405	-22.3336	24.8076	24.8076	-2.51068	ind	3.89641	-26.847	30.7435	Allergology
Naltrexone hydrochloride dihydrate	GEN	-2.38393	1.59697	-3.98089	38.2503	-5.94678	44.1971	44.1971	-0.94439	ind	-0.00675308	-3.15157	3.14481	Central Nervous System
Nalbuphine hydrochloride	GEN	-4.40995	4.18939	-8.59934	26.8899	-10.1225	37.0125	37.0125	0.165104	ind	-3.65759	-4.93754	1.27995	Central Nervous System
Chloroxine	GEN	47.1799	7.20617	39.9738	-10.5096	-11.9873	1.47772	39.9738	0.966478	ind	2.26801	-3.8244	6.09241	Dermatology
Dequalinium dichloride	GEN	130.606	17.3732	113.233	14.4895	18.8615	-4.37199	113.233	50.0757	5.99577	8.76375	13.722	-4.95826	Infectiology
Amikacin hydrate	GEN	14.0646	-6.58418	20.6488	-5.49784	-1.93116	-3.56668	20.6488	-4.14071	1.51137	1.72099	-2.40943	4.13042	Infectiology
Digitoxigenin	GEN	25.2109	0.304814	24.906	1.99825	2.45082	-0.452573	24.906	1.74867	ind	-1.15357	4.39893	-5.5525	Cardiovascular
Butalbital	GEN	-0.734307	1.55072	-2.28503	3.64148	-18.5068	22.1483	22.1483	-3.45925	ind	-0.0843094	-24.1665	24.0822	Central Nervous System
Itopride	GEN	27.5056	1.05042	26.4552	-5.6761	3.67707	-9.35318	26.4552	2.51124	ind	-2.79835	-3.91542	1.11708	Metabolism
Closantel	GEN	2.83596	3.51936	-0.683399	15.3046	-6.46758	21.7722	21.7722	6.57536	ind	-6.55673	-3.82862	-2.72811	Infectiology
Sertindole	GEN	23.4845	2.65303	20.8315	4.00652	3.7742	0.232322	20.8315	4.62682	6.25808	2.09393	0.239991	1.85394	Central Nervous System
Propidium iodide	GEN	130.833	4.62688	126.206	-5.10948	-0.748711	-4.36077	126.206	-7.49941	0.492671	-0.936984	-0.537818	-0.399166	Infectiology
Roxithromycin	GEN	68.757	45.0017	23.7553	55.4726	60.4051	-4.93252	23.7553	-6.87477	-18.9574	9.917	-14.6071	24.5241	Metabolism
Megestrol acetate	GEN	2.17247	6.96066	-4.78819	3.09963	-24.3458	27.4454	27.4454	0.663246	2.54746	-17.2215	-22.4688	5.24733	Endocrinology
Verteporfin	GEN	28.0594	1.34796	26.7115	-4.28506	0.295318	-4.58037	26.7115	-0.828894	-2.94173	-2.63647	-4.11386	1.47739	Ophthalmology
Pyrvinium pamoate	GEN	16.9564	-5.02713	21.9835	-12.0205	-13.3074	1.28692	21.9835	4.82848	ind	-14.361	-0.299916	-14.0611	Metabolism
Tigecycline
Pheniramine maleate	TGC	7.53684	1.13484	6.402	2.7454	-22.3336	25.079	25.079	9.29273	ind	2.66966	-26.847	29.5167	Allergology
Mitoxantrone dihydrochloride	TGC	35.781	13.1849	22.5961	14.2053	3.27773	10.9275	22.5961	4.16055	0.160885	-5.9222	2.07679	-7.99899	Oncology
Butalbital	TGC	8.95935	1.55072	7.40863	6.98809	-18.5068	25.4949	25.4949	7.60557	ind	6.67662	-24.1665	30.8431	Central Nervous System
Rifapentine	TGC	45.2892	5.92712	39.362	1.49364	-8.78851	10.2821	39.362	6.92845	ind	-0.31334	0.168763	-0.482103	Infectiology
Rifampicin	TGC	123.393	25.6463	97.7467	68.0564	52.2344	15.822	97.7467	8.61856	10.0959	0.855984	-2.56064	3.41662	Infectiology
Roxithromycin	TGC	66.9333	45.0017	21.9316	39.1149	60.4051	-21.2902	21.9316	36.3195	-18.9574	-13.0372	-14.6071	1.56989	Metabolism
Megestrol acetate	TGC	3.68269	6.96066	-3.27797	14.5343	-24.3458	38.8801	38.8801	8.54975	2.54746	0.41977	-22.4688	22.8886	Endocrinology
Tyloxapol	TGC	20.6705	-0.471945	21.1424	1.50854	-7.7052	9.21374	21.1424	-0.901769	7.63724	-3.35931	-7.53744	4.17813	Respiratory

## Sheet: 7uM
Compound_ID	Ab	Inhib_20uM_n1	Inhib_20uM_DMSO_n1	Inhib_20uM_n1_corrected	Inhib_20uM_n2	Inhib_20uM_DMSO_n2	Inhib_20uM_n2_corrected	Inhib_20uM_max	Inhib_7uM_n1	Inhib_7uM_DMSO_n1	Inhib_7uM_n1_corrected	Inhib_7uM_n2	Inhib_7uM_DMSO_n2	Inhib_7uM_n2_corrected	Inhib_7uM_max	Therapeutic_class
Meropenem
Pheniramine maleate	MEM	0.238759	1.13484	-0.89608	2.54584	-22.3336	24.8794	24.8794	5.95394	ind	5.95394	3.64615	-26.847	30.4932	30.4932	Allergology
Butalbital	MEM	-3.91445	1.55072	-5.46517	-5.12593	-18.5068	13.3809	13.3809	1.08243	ind	1.08243	0.785965	-24.1665	24.9525	24.9525	Central Nervous System
Nystatine	MEM	-5.11561	6.0621	-11.1777	2.60329	-10.8657	13.469	13.469	-0.147466	2.18009	-2.32755	3.73212	-23.8356	27.5677	27.5677	Infectiology
Roxithromycin	MEM	81.5117	45.0017	36.51	63.0794	60.4051	2.67427	36.51	-2.6719	-18.9574	16.2855	7.78605	-14.6071	22.3931	22.3931	Metabolism
Megestrol acetate	MEM	-5.23785	6.96066	-12.1985	1.35863	-24.3458	25.7044	25.7044	-1.24173	2.54746	-3.78919	2.9528	-22.4688	25.4216	25.4216	Endocrinology
Ciprofloxacin
Panthenol (D)	CIP	-0.0153345	4.65922	-4.67455	-0.530165	-0.927851	0.397686	0.397686	-1.48249	ind	-1.48249	9.45804	-3.57264	13.0307	13.0307	Metabolism
Pheniramine maleate	CIP	10.9911	1.13484	9.85629	4.02673	-22.3336	26.3603	26.3603	10.9484	ind	10.9484	3.54232	-26.847	30.3894	30.3894	Allergology
Erythromycin	CIP	101.643	105.211	-3.5681	62.2387	85.943	-23.7043	-3.5681	34.5461	ind	34.5461	38.99	21.4083	17.5817	34.5461	Infectiology
Butalbital	CIP	8.92867	1.55072	7.37794	2.71218	-18.5068	21.219	21.219	3.82762	ind	3.82762	1.72872	-24.1665	25.8952	25.8952	Central Nervous System
Nystatine	CIP	3.18503	6.0621	-2.87707	5.07694	-10.8657	15.9426	15.9426	3.2498	2.18009	1.06972	-0.0373687	-23.8356	23.7983	23.7983	Infectiology
Megestrol acetate	CIP	5.26711	6.96066	-1.69355	-1.30089	-24.3458	23.0449	23.0449	9.98392	2.54746	7.43646	5.04042	-22.4688	27.5092	27.5092	Endocrinology
Proscillaridin A	CIP	0.0717654	2.61431	-2.54254	0.0886254	-0.499047	0.587672	0.587672	2.74337	ind	2.74337	10.4659	-4.25032	14.7162	14.7162	Cardiovascular
Lymecycline	CIP	-2.50614	-2.45118	-0.054961	-5.79646	-5.91294	0.116472	0.116472	-2.85589	ind	-2.85589	4.11468	-8.80594	12.9206	12.9206	Metabolism
Gentamicin
Pheniramine maleate	GEN	7.37597	1.13484	6.24113	2.47405	-22.3336	24.8076	24.8076	-2.51068	ind	-2.51068	3.89641	-26.847	30.7435	30.7435	Allergology
Diperodon hydrochloride	GEN	-1.43113	-2.62392	1.19279	5.86084	9.50653	-3.64569	1.19279	0.796677	2.3378	-1.54112	4.70239	-7.84923	12.5516	12.5516	Neuromuscular
Butalbital	GEN	-0.734307	1.55072	-2.28503	3.64148	-18.5068	22.1483	22.1483	-3.45925	ind	-3.45925	-0.0843094	-24.1665	24.0822	24.0822	Central Nervous System
Nystatine	GEN	0.212126	6.0621	-5.84998	0.995593	-10.8657	11.8613	11.8613	-0.8349	2.18009	-3.01499	-13.5139	-23.8356	10.3217	10.3217	Infectiology
Roxithromycin	GEN	68.757	45.0017	23.7553	55.4726	60.4051	-4.93252	23.7553	-6.87477	-18.9574	12.0827	9.917	-14.6071	24.5241	24.5241	Metabolism
Meprylcaine hydrochloride	GEN	-11.0795	-4.19562	-6.88392	-10.4574	-11.2512	0.79375	0.79375	-11.6683	-5.95404	-5.71421	-4.55207	-15.5182	10.9661	10.9661	Neuromuscular
Ciclopirox ethanolamine	GEN	58.8396	73.4141	-14.5745	-13.4572	57.943	-71.4002	-14.5745	-2.86195	ind	-2.86195	-2.55068	-14.6372	12.0865	12.0865	Infectiology
Tigecycline
Pheniramine maleate	TGC	7.53684	1.13484	6.402	2.7454	-22.3336	25.079	25.079	9.29273	ind	9.29273	2.66966	-26.847	29.5167	29.5167	Allergology
Butalbital	TGC	8.95935	1.55072	7.40863	6.98809	-18.5068	25.4949	25.4949	7.60557	ind	7.60557	6.67662	-24.1665	30.8431	30.8431	Central Nervous System
Nystatine	TGC	-4.79924	6.0621	-10.8613	-1.16384	-10.8657	9.70185	9.70185	5.02542	2.18009	2.84534	-0.660261	-23.8356	23.1754	23.1754	Infectiology
Megestrol acetate	TGC	3.68269	6.96066	-3.27797	14.5343	-24.3458	38.8801	38.8801	8.54975	2.54746	6.00229	0.41977	-22.4688	22.8886	22.8886	Endocrinology
Avobenzone	TGC	42.7237	31.8459	10.8778	-10.2736	14.4744	-24.7479	10.8778	17.878	ind	17.878	2.08165	-12.2579	14.3395	17.878	Dermatology
